# Supplementary material for: The Within-Subject Association of Physical Behavior and Affective Well-Being in Everyday Life: A Systematic Literature Review
Source: Sports Med. 2024 May 6;54(6):1667–705. doi: 10.1007/s40279-024-02016-1 (PMC11239742; doi:10.1007/s40279-024-02016-1)
Supplement: Supplementary file 6 — Affective well-being categories (XLSX 48 KB) [file 40279_2024_2016_MOESM6_ESM.xlsx]

## Sheet: Tabelle1
Study, year	Construct / item label	Which project does this item appear in?	Item description (mood, affect, core affect, emotion, …)	Response scale + anchoring		Full text of items reported (NR/ if yes, show details:)		What populations have the items been used with?								Self-developed items?	Adapted from an existing questionnaire?	Original questionnaire?	Reference for existing item	How long after the beep could the participant begin filling out the item?	Psychometrics		Remarks
				Discrete	VAS			Children	Adolescents	Adults	Older adults/elderly	General population	Clinical sample - outpatient	Clinical sample - inpatients	If clinical sample, which?			Is this item and/or response options adapted from an existing questionnaire?	Please fill out the reference for the existing, i.e. the original item from which your item is adapted.		Item reliability	Item validity	Item development	Item use/administration	Instructions for participants (regarding this item)
						description / exact question	Response														It may be the case that realiability/validity has been calculated for a group of items, rather than individually. If so, please indicate this in the remarks section.		Here you can tell us any additional information regarding how the item was developed.	How has this item been used, administered?	Do participants receive or need any specific instructions about this item?
Bai et al. 2022	sadness	NA	Mood item	NR	NR	NR	NR	NO	NO	YES	NO	NO	NO	NO	NA	YES	NO	NO	NA	NR	NR	cross-validated by another study
Bai et al. 2022	happiness	NA	Mood item	NR	NR	NR	NR	NO	NO	YES	NO	NO	NO	NO	NA	YES	NO	NO	NA	NR	NR	cross-validated by another study
Bai et al. 2022	ok	NA	Mood item	NR	NR	NR	NR	NO	NO	YES	NO	NO	NO	NO	NA	YES	NO	NO	NA	NR	NR	cross-validated by another study
Bossmann et al. 2013	Valence	NA	affective states	NA	0-5	unwell - well	NR	NO	NO	YES	NO	NO	NO	NO	NA	NO		MDMQ short scale	Steyer et al., 1997; Wilhelm & Schoebi, 2007	no delay possibility	The level-specific reliability coefficient for the between-person level was 0.92 for valence and 0.90 for energetic arousal and calmness. The reliability coefficient for the within-person level was 0.70 for valence and calmness and 0.77 for energetic arousal, resulting in satisfactory internal consistency
Bossmann et al. 2013	calmness	NA	affective states	NA	0-5	relaxed - tense	NR	NO	NO	YES	NO	NO	NO	NO	NA	NO		MDMQ short scale	Steyer et al., 1997; Wilhelm & Schoebi, 2007	no delay possibility	The level-specific reliability coefficient for the between-person level was 0.92 for valence and 0.90 for energetic arousal and calmness. The reliability coefficient for the within-person level was 0.70 for valence and calmness and 0.77 for energetic arousal, resulting in satisfactory internal consistency
Bossmann et al. 2013	energetic arousal	NA	affective states	NA	0-5	tired - awake	NR	NO	NO	YES	NO	NO	NO	NO	NA	NO		MDMQ short scale	Steyer et al., 1997; Wilhelm & Schoebi, 2007	no delay possibility	The level-specific reliability coefficient for the between-person level was 0.92 for valence and 0.90 for energetic arousal and calmness. The reliability coefficient for the within-person level was 0.70 for valence and calmness and 0.77 for energetic arousal, resulting in satisfactory internal consistency
Bourke et al. 2021; 2023	Valence	NA	core affect	NA	1-7	At this moment I feel…	1 = discontent; 7 = content	NO	YES	NO	NO	NO	NO	NO	NA	NO		MDMQ short scale	Wilhelm & Schoebi, 2007	30 min	NR
Bourke et al. 2021; 2023	Valence	NA	core affect	NA	1-7	At this moment I feel…	1 = unwell; 7 = well	NO	YES	NO	NO	NO	NO	NO	NA	NO		MDMQ short scale	Wilhelm & Schoebi, 2007	30 min	NR
Bourke et al. 2021; 2023	energetic arousal	NA	core affect	NA	1-7	At this moment I feel…	1 = tired; 7 = awake	NO	YES	NO	NO	NO	NO	NO	NA	NO		MDMQ short scale	Wilhelm & Schoebi, 2007	30 min	NR
Bourke et al. 2021; 2023	energetic arousal	NA	core affect	NA	1-7	At this moment I feel…	1 = unenergetic; 7 = energetic	NO	YES	NO	NO	NO	NO	NO	NA	NO		MDMQ short scale	Wilhelm & Schoebi, 2007	30 min	NR
Bourke et al. 2021; 2023	tense arousal	NA	core affect	NA	1-7	At this moment I feel…	1 = calm; 7 = agitated	NO	YES	NO	NO	NO	NO	NO	NA	NO		MDMQ short scale	Wilhelm & Schoebi, 2007	30 min	NR
Bourke et al. 2021; 2023	tense arousal	NA	core affect	NA	1-7	At this moment I feel…	1 = relaxed; 7 =tense	NO	YES	NO	NO	NO	NO	NO	NA	NO		MDMQ short scale	Wilhelm & Schoebi, 2007	30 min	NR
Cabrita et al. 2017	pleasure	NA	pleasure	NA	0-10	NR	0 = not at all; 10 = totally	NO	NO	NO	YES	NO	NO	NO	NA	YES		Circumplex model	Posner et al., 2005	NR	NR		as a first explorative study and do not wanting to increase the demand from the participants, we have chosen pleasure as an operationalization of the positive semi-axis of the valence dimension of emotions. In other words, participants were asked about their general experience of pleasure, not looking at whether that experience was accompanied by an experience of low activation (e.g. calmness) or…	report of the activity currently being performed, location and social companion, then reating how pleasurable it was to perform the respective acitivtiy
Curtiss et al. 2022	cheerful	NA	positive affect	0-7	NA	NR	NR	NO	NO	YES	NO	NO	YES	NO	anxiety and depressive disorders	NO		Circumplex model	Posner et al., 2005	NR	NR		items represent each quadrant of the affective space defined by valence and arousal: cheerful (positive valence, high arousal), contentment (positive valence, low arousal), anxious (negative valence, high arousal), and sad (negative valence, low arousal).
Curtiss et al. 2022	contentment	NA	positive affect	0-7	NA	NR	NR	NO	NO	YES	NO	NO	YES	NO	anxiety and depressive disorders	NO		Circumplex model	Posner et al., 2005	NR	NR		items represent each quadrant of the affective space defined by valence and arousal: contentment (positive valence, low arousal)
Curtiss et al. 2022	sad	NA	negative affect	0-7	NA	NR	NR	NO	NO	YES	NO	NO	YES	NO	anxiety and depressive disorders	NO		Circumplex model	Posner et al., 2005	NR	NR		items represent each quadrant of the affective space defined by valence and arousal: cheerful (positive valence, high arousal), contentment (positive valence, low arousal), anxious (negative valence, high arousal), and sad (negative valence, low arousal).
Curtiss et al. 2022	anxious	NA	negative affect	0-7	NA	NR	NR	NO	NO	YES	NO	NO	YES	NO	anxiety and depressive disorders	NO		Circumplex model	Posner et al., 2005	NR	NR		items represent each quadrant of the affective space defined by valence and arousal: anxious (negative valence, high arousal)
Cushing et al. 2017	NR	NA	positive affect	1-5	NA	NR	1 = never; 5 = always	NO	YES	NO	NO	NO	NO	NO	NA	NO		short form of the Positive and Negative Affect Schedule (I-PANAS-SF)	Thompson, 2007	NR	The internal consistency of the positive affect subscale in the current sample was alpha 0.83, and the internal consistency of the negative affect subscale was alpha 0.82
Cushing et al. 2017	NR	NA	negative affect	1-5	NA	NR	1 = never; 5 = always	NO	YES	NO	NO	NO	NO	NO	NA	NO		short form of the Positive and Negative Affect Schedule (I-PANAS-SF)	Thompson, 2008	NR	The internal consistency of the positive affect subscale in the current sample was alpha 0.83, and the internal consistency of the negative affect subscale was alpha 0.83
Cushing et al. 2017	NR	NA	energy	0-4	NA	NR	0 = not at all.; 4 = extremely	NO	YES	NO	NO	NO	NO	NO	NA	NO		Profile of Mood States (POMS)	McNair, Lorr, & Droppleman, 1971	NR	The internal consistency of the positive affect subscale in the current sample was alpha 0.83, and the internal consistency of the negative affect subscale was alpha 0.84
Cushing et al. 2017	NR	NA	fatigue	0-4	NA	NR	0 = not at all.; 4 = extremely	NO	YES	NO	NO	NO	NO	NO	NA	NO		Profile of Mood States (POMS)	McNair, Lorr, & Droppleman, 1972	NR	The internal consistency of the positive affect subscale in the current sample was alpha 0.83, and the internal consistency of the negative affect subscale was alpha 0.85
Cushing et al. 2018	anxiety (nervous, restless, on edge)	NA	negative affect	1-5	NA	To which extent did you experience the emotion since the last beep went off?	1 = Not at all, 2 =A little, 3 = Moderately, 4 = Quite a bit, 5 = Extremely	NO	YES	NO	NO	NO	NO	NO	NA	NO		Profile of Mood States (POMS)	McNair et al., 1992	NR	The items for each construct consisted of the following: Anxiety: nervous, restless, on edge (α= .79); Depression: miserable, sad, hopeless (α = .83); Anger: peeved, angry, annoyed (α = .89)		Each of these constructs was measured through inclusion of three items with the highest factor loadings from the Profile of Mood States
Cushing et al. 2018	depression (miserable, sad, hopeless)	NA	negative affect	1-5	NA	To which extent did you experience the emotion since the last beep went off?	2 = Not at all, 2 =A little, 3 = Moderately, 4 = Quite a bit, 5 = Extremely	NO	YES	NO	NO	NO	NO	NO	NA	NO		Profile of Mood States (POMS)	McNair et al., 1992	NR	The items for each construct consisted of the following: Anxiety: nervous, restless, on edge (α= .79); Depression: miserable, sad, hopeless (α = .83); Anger: peeved, angry, annoyed (α = .89)
Cushing et al. 2018	anger (peeved, angry, annoyed)	NA	negative affect	1-5	NA	To which extent did you experience the emotion since the last beep went off?	3 = Not at all, 2 =A little, 3 = Moderately, 4 = Quite a bit, 5 = Extremely	NO	YES	NO	NO	NO	NO	NO	NA	NO		Profile of Mood States (POMS)	McNair et al., 1992	NR	The items for each construct consisted of the following: Anxiety: nervous, restless, on edge (α= .79); Depression: miserable, sad, hopeless (α = .83); Anger: peeved, angry, annoyed (α = .89)
DeMasi et al. 2017	NR	NA	mood	NR; 9-point Likert Scale	NA	NR	unhappy - happy	NO	NO	YES (students)	NO	NO	NO	NO	NA	YES				NR	NR
DeMasi et al. 2017	NR	NA	energy	NR; 9-point Likert Scale	NA	NR	unenergetic - energetic	NO	NO	YES (students)	NO	NO	NO	NO	NA	YES				NR	NR
Difrancesco et al. 2022	satisfied	NA	positive affect	1-7	NA	At this moment I feel…	1 = not at all; 7 = very much	NO	NO	YES	NO	NO	YES/NO	NO	current, remitted or no diagnosis of depression/anxiety			Uncovering the Positive Potential of Emotional Reactivity study	Bennik, 2015	NR	NR
Difrancesco et al. 2022	relaxed	NA	positive affect	1-7	NA	At this moment I feel…	1 = not at all; 7 = very much	NO	NO	YES	NO	NO	YES/NO	NO	current, remitted or no diagnosis of depression/anxiety			Uncovering the Positive Potential of Emotional Reactivity study	Bennik, 2016	NR	NR
Difrancesco et al. 2022	cheerful	NA	positive affect	1-7	NA	At this moment I feel…	1 = not at all; 7 = very much	NO	NO	YES	NO	NO	YES/NO	NO	current, remitted or no diagnosis of depression/anxiety			Uncovering the Positive Potential of Emotional Reactivity study	Bennik, 2017	NR	NR
Difrancesco et al. 2022	energetic	NA	positive affect	1-7	NA	At this moment I feel…	1 = not at all; 7 = very much	NO	NO	YES	NO	NO	YES/NO	NO	current, remitted or no diagnosis of depression/anxiety			Uncovering the Positive Potential of Emotional Reactivity study	Bennik, 2018	NR	NR
Difrancesco et al. 2022	enthusiastic	NA	positive affect	1-7	NA	At this moment I feel…	1 = not at all; 7 = very much	NO	NO	YES	NO	NO	YES/NO	NO	current, remitted or no diagnosis of depression/anxiety			Uncovering the Positive Potential of Emotional Reactivity study	Bennik, 2019	NR	NR
Difrancesco et al. 2022	calm	NA	positive affect	1-7	NA	At this moment I feel…	1 = not at all; 7 = very much	NO	NO	YES	NO	NO	YES/NO	NO	current, remitted or no diagnosis of depression/anxiety			Uncovering the Positive Potential of Emotional Reactivity study	Bennik, 2020	NR	NR
Difrancesco et al. 2022	upset	NA	positive affect	1-7	NA	At this moment I feel…	1 = not at all; 7 = very much	NO	NO	YES	NO	NO	YES/NO	NO	current, remitted or no diagnosis of depression/anxiety			Uncovering the Positive Potential of Emotional Reactivity study	Bennik, 2021	NR	NR
Difrancesco et al. 2022	irritated	NA	negative affect	1-7	NA	At this moment I feel…	1 = not at all; 7 = very much	NO	NO	YES	NO	NO	YES/NO	NO	current, remitted or no diagnosis of depression/anxiety			Uncovering the Positive Potential of Emotional Reactivity study	Bennik, 2022	NR	NR
Difrancesco et al. 2022	listless/apathic	NA	negative affect	1-7	NA	At this moment I feel…	1 = not at all; 7 = very much	NO	NO	YES	NO	NO	YES/NO	NO	current, remitted or no diagnosis of depression/anxiety			Uncovering the Positive Potential of Emotional Reactivity study	Bennik, 2023	NR	NR
Difrancesco et al. 2022	down	NA	negative affect	1-7	NA	At this moment I feel…	1 = not at all; 7 = very much	NO	NO	YES	NO	NO	YES/NO	NO	current, remitted or no diagnosis of depression/anxiety			Uncovering the Positive Potential of Emotional Reactivity study	Bennik, 2024	NR	NR
Difrancesco et al. 2022	nervous	NA	negative affect	1-7	NA	At this moment I feel…	1 = not at all; 7 = very much	NO	NO	YES	NO	NO	YES/NO	NO	current, remitted or no diagnosis of depression/anxiety			Uncovering the Positive Potential of Emotional Reactivity study	Bennik, 2025	NR	NR
Difrancesco et al. 2022	bored	NA	negative affect	1-7	NA	At this moment I feel…	1 = not at all; 7 = very much	NO	NO	YES	NO	NO	YES/NO	NO	current, remitted or no diagnosis of depression/anxiety			Uncovering the Positive Potential of Emotional Reactivity study	Bennik, 2026	NR	NR
Difrancesco et al. 2022	anxious	NA	negative affect	1-7	NA	At this moment I feel…	1 = not at all; 7 = very much	NO	NO	YES	NO	NO	YES/NO	NO	current, remitted or no diagnosis of depression/anxiety			Uncovering the Positive Potential of Emotional Reactivity study	Bennik, 2027	NR	NR
Dunton et al., 2015	happy	Healthy PLACES	Positive affect	NR	NA	How HAPPY were you feeling just before the beep went off?	0 = Not at all, 1 = A little, 2 = Quite a bit, 3= Extremely	YES	NO	NO	NO	NO	NO	NO	NA	NO	PANAS-C		Ebesutani et al., 2012	NR	Scores for happy and joyful (2 items) were averaged to create a composite scale for PA (Cronbach’s α = .87); and scores for sad, mad/angry, stressed, nervous/anxious (4 items) were combined for a composite NA scale (Cronbach’s α = .74)				Participants were asked to indicate the extent to which each affective state was felt just before the auditory EMA prompt.
Dunton et al., 2015	joyful	Healthy PLACES	Positive affect	NR	NA	How Joyful were you feeling just before the beep went off?	0 = Not at all, 1 = A little, 2 = Quite a bit, 3= Extremely	YES	NO	NO	NO	NO	NO	NO	NA	NO	PANAS-C		Ebesutani et al., 2012	NR	Scores for happy and joyful (2 items) were averaged to create a composite scale for PA (Cronbach’s α = .87); and scores for sad, mad/angry, stressed, nervous/anxious (4 items) were combined for a composite NA scale (Cronbach’s α = .74)				Participants were asked to indicate the extent to which each affective state was felt just before the auditory EMA prompt.
Dunton et al., 2015	stressed	Healthy PLACES	negative affect	NR	NA	How stressed were you feeling just before the beep went off?	0 = Not at all, 1 = A little, 2 = Quite a bit, 3= Extremely	YES	NO	NO	NO	NO	NO	NO	NA	NO	PANAS-C		Ebesutani et al., 2012	NR	Scores for happy and joyful (2 items) were averaged to create a composite scale for PA (Cronbach’s α = .87); and scores for sad, mad/angry, stressed, nervous/anxious (4 items) were combined for a composite NA scale (Cronbach’s α = .74)				Participants were asked to indicate the extent to which each affective state was felt just before the auditory EMA prompt.
Dunton et al., 2015	mad or angry	Healthy PLACES	negative affect	NR	NA	How mad or angry were you feeling just before the beep went off?	0 = Not at all, 1 = A little, 2 = Quite a bit, 3= Extremely	YES	NO	NO	NO	NO	NO	NO	NA	NO	PANAS-C		Ebesutani et al., 2012	NR	Scores for happy and joyful (2 items) were averaged to create a composite scale for PA (Cronbach’s α = .87); and scores for sad, mad/angry, stressed, nervous/anxious (4 items) were combined for a composite NA scale (Cronbach’s α = .74)				Participants were asked to indicate the extent to which each affective state was felt just before the auditory EMA prompt.
Dunton et al., 2015	sad	Healthy PLACES	negative affect	NR	NA	How sad were you feeling just before the beep went off?	0 = Not at all, 1 = A little, 2 = Quite a bit, 3= Extremely	YES	NO	NO	NO	NO	NO	NO	NA	NO	PANAS-C		Ebesutani et al., 2012	NR	Scores for happy and joyful (2 items) were averaged to create a composite scale for PA (Cronbach’s α = .87); and scores for sad, mad/angry, stressed, nervous/anxious (4 items) were combined for a composite NA scale (Cronbach’s α = .74)				Participants were asked to indicate the extent to which each affective state was felt just before the auditory EMA prompt.
Dunton et al., 2015	nervous or anxious	Healthy PLACES	negative affect	NR	NA	How nervous or anxious were you feeling just before the beep went off?	0 = Not at all, 1 = A little, 2 = Quite a bit, 3= Extremely	YES	NO	NO	NO	NO	NO	NO	NA	NO	PANAS-C		Ebesutani et al., 2012	NR	Scores for happy and joyful (2 items) were averaged to create a composite scale for PA (Cronbach’s α = .87); and scores for sad, mad/angry, stressed, nervous/anxious (4 items) were combined for a composite NA scale (Cronbach’s α = .74)				Participants were asked to indicate the extent to which each affective state was felt just before the auditory EMA prompt.
Elavsky et al., 2016	NR	NA	positive affect	NA	0-100	NR	0 = not at all; 100 = extremely	NO	NO	YES	NO	NO	YES	NO	perimenopausal and postmenopausal women		PANAS with wording adopted for momentary assessment (short form von mackinnon et al.?)		Mackinnon et al., 1999	NR	Rc = .81 for the positive affect scale
Elavsky et al., 2016	NR	NA	positive affect	NA	0-100	NR	0 = not at all; 100 = extremely	NO	NO	YES	NO	NO	YES	NO	perimenopausal and postmenopausal women		PANAS with wording adopted for momentary assessment		Mackinnon et al., 1999	NR	Rc = .81 for the positive affect scale
Elavsky et al., 2016	NR	NA	positive affect	NA	0-100	NR	0 = not at all; 100 = extremely	NO	NO	YES	NO	NO	YES	NO	perimenopausal and postmenopausal women		PANAS with wording adopted for momentary assessment		Mackinnon et al., 1999	NR	Rc = .81 for the positive affect scale
Elavsky et al., 2016	NR	NA	positive affect	NA	0-100	NR	0 = not at all; 100 = extremely	NO	NO	YES	NO	NO	YES	NO	perimenopausal and postmenopausal women		PANAS with wording adopted for momentary assessment		Mackinnon et al., 1999	NR	Rc = .81 for the positive affect scale
Elavsky et al., 2016	NR	NA	positive affect	NA	0-100	NR	0 = not at all; 100 = extremely	NO	NO	YES	NO	NO	YES	NO	perimenopausal and postmenopausal women		PANAS with wording adopted for momentary assessment		Mackinnon et al., 1999	NR	Rc = .81 for the positive affect scale
Elavsky et al., 2016	NR	NA	negative affect	NA	0-100	NR	0 = not at all; 100 = extremely	NO	NO	YES	NO	NO	YES	NO	perimenopausal and postmenopausal women		PANAS with wording adopted for momentary assessment		Mackinnon et al., 1999	NR	Rc = .82 for the negative affect scale
Elavsky et al., 2016	NR	NA	negative affect	NA	0-100	NR	0 = not at all; 100 = extremely	NO	NO	YES	NO	NO	YES	NO	perimenopausal and postmenopausal women		PANAS with wording adopted for momentary assessment		Mackinnon et al., 1999	NR	Rc = .82 for the negative affect scale
Elavsky et al., 2016	NR	NA	negative affect	NA	0-100	NR	0 = not at all; 100 = extremely	NO	NO	YES	NO	NO	YES	NO	perimenopausal and postmenopausal women		PANAS with wording adopted for momentary assessment		Mackinnon et al., 1999	NR	Rc = .82 for the negative affect scale
Elavsky et al., 2016	NR	NA	negative affect	NA	0-100	NR	0 = not at all; 100 = extremely	NO	NO	YES	NO	NO	YES	NO	perimenopausal and postmenopausal women		PANAS with wording adopted for momentary assessment		Mackinnon et al., 1999	NR	Rc = .82 for the negative affect scale
Elavsky et al., 2016	NR	NA	negative affect	NA	0-100	NR	0 = not at all; 100 = extremely	NO	NO	YES	NO	NO	YES	NO	perimenopausal and postmenopausal women		PANAS with wording adopted for momentary assessment		Mackinnon et al., 1999	NR	Rc = .82 for the negative affect scale
Giurgiu et al., 2019; 2020a; 2020b; 2022	Valence	NA	mood dimensions	NA	0-100	NR	0 = unwohl; 100 = wohl	NO	NO	YES	NO	NO	NO	NO	NA	NO		MDMQ short scale (oder adapted weil deutsche Übersetzung?)	Wilhelm & Schoebi, 2007	15 minutes	valence (V), energetic arousal (EA), and calmness (C), with sound psychometric properties (within‐subject reliability coefficients ranging between 0.72 and 0.79 in 2019 + 2020a; 0.65 - 0.79 in 2020b)		Following Wilhelm and Schoebi, the participants were presented with the German translations
Giurgiu et al., 2019; 2020a; 2020b; 2022	Valence	NA	mood dimensions	NA	0-100	NR	0 = unzufrieden; 100 = zufrieden	NO	NO	YES	NO	NO	NO	NO	NA	NO		MDMQ short scale	Wilhelm & Schoebi, 2007	15 minutes	valence (V), energetic arousal (EA), and calmness (C), with sound psychometric properties (within‐subject reliability coefficients ranging between 0.72 and 0.79 in 2019 + 2020a; 0.65 - 0.79 in 2020b)		Following Wilhelm and Schoebi, the participants were presented with the German translations
Giurgiu et al., 2019; 2020a; 2020b; 2022	energetic arousal	NA	mood dimensions	NA	0-100	NR	0 = energielos; 100 = energiegeladen	NO	NO	YES	NO	NO	NO	NO	NA	NO		MDMQ short scale	Wilhelm & Schoebi, 2007	15 minutes	valence (V), energetic arousal (EA), and calmness (C), with sound psychometric properties (within‐subject reliability coefficients ranging between 0.72 and 0.79 in 2019 + 2020a; 0.65 - 0.79 in 2020b)		Following Wilhelm and Schoebi, the participants were presented with the German translations
Giurgiu et al., 2019; 2020a; 2020b; 2022	energetic arousal	NA	mood dimensions	NA	0-100	NR	0 = müde; 100 = wach	NO	NO	YES	NO	NO	NO	NO	NA	NO		MDMQ short scale	Wilhelm & Schoebi, 2007	15 minutes	valence (V), energetic arousal (EA), and calmness (C), with sound psychometric properties (within‐subject reliability coefficients ranging between 0.72 and 0.79 in 2019 + 2020a; 0.65 - 0.79 in 2020b)		Following Wilhelm and Schoebi, the participants were presented with the German translations
Giurgiu et al., 2019; 2020a; 2020b; 2022	calmness	NA	mood dimensions	NA	0-100	NR	0 = angespannt; 100 = entspannt	NO	NO	YES	NO	NO	NO	NO	NA	NO		MDMQ short scale	Wilhelm & Schoebi, 2007	15 minutes	valence (V), energetic arousal (EA), and calmness (C), with sound psychometric properties (within‐subject reliability coefficients ranging between 0.72 and 0.79 in 2019 + 2020a; 0.65 - 0.79 in 2020b)		Following Wilhelm and Schoebi, the participants were presented with the German translations
Giurgiu et al., 2019; 2020a; 2020b; 2022	calmness	NA	mood dimensions	NA	0-100	NR	0 = unruhig; 100 = ruhig	NO	NO	YES	NO	NO	NO	NO	NA	NO		MDMQ short scale	Wilhelm & Schoebi, 2007	15 minutes	valence (V), energetic arousal (EA), and calmness (C), with sound psychometric properties (within‐subject reliability coefficients ranging between 0.72 and 0.79 in 2019 + 2020a; 0.65 - 0.79 in 2020b)		Following Wilhelm and Schoebi, the participants were presented with the German translations
Haaren et al., 2013	Valence	NA	affective states	0-6	NA	At the moment I feel…	0 = discontent; 6 = content	NO	NO	YES	NO	NO	NO	NO	NA	NO		MDMQ short scale	Wilhelm & Schoebi, 2007	15 minutes	NR
Haaren et al., 2013	Valence	NA	affective states	0-6	NA	At the moment I feel…	0 = unwell; 6 = well	NO	NO	YES	NO	NO	NO	NO	NA	NO		MDMQ short scale	Wilhelm & Schoebi, 2007	15 minutes	NR
Haaren et al., 2013	energetic arousal	NA	affective states	0-6	NA	At the moment I feel…	0 = without energy; 6 = full of energy	NO	NO	YES	NO	NO	NO	NO	NA	NO		MDMQ short scale	Wilhelm & Schoebi, 2007	15 minutes	NR
Haaren et al., 2013	energetic arousal	NA	affective states	0-6	NA	At the moment I feel…	0 = tired; 6 = awake	NO	NO	YES	NO	NO	NO	NO	NA	NO		MDMQ short scale	Wilhelm & Schoebi, 2007	15 minutes	NR
Haaren et al., 2013	calmness	NA	affective states	0-6	NA	At the moment I feel…	0 = agitated; 6 =calm	NO	NO	YES	NO	NO	NO	NO	NA	NO		MDMQ short scale	Wilhelm & Schoebi, 2007	15 minutes	NR
Haaren et al., 2013	calmness	NA	affective states	0-6	NA	At the moment I feel…	0 = tense; 6 = relaxed	NO	NO	YES	NO	NO	NO	NO	NA	NO		MDMQ short scale	Wilhelm & Schoebi, 2007	15 minutes	NR
Hevel et al., 2020	happy	NA	activated positive affect	1-4	NA	NR	1 = not at all; 4 =extremely	NO	NO	NO	YES	NO	NO	NO	NA	NO		Circumplex model	Posner et al., 2005	15 minutes	Scores for happy, cheerful, and calm/relaxed were internally consistent (ω = .791, SE = 0.013, p < .001)
Hevel et al., 2020	cheerful	NA	activated positive affect	1-4	NA	NR	1 = not at all; 4 =extremely	NO	NO	NO	YES	NO	NO	NO	NA	NO		Circumplex model	Posner et al., 2005	15 minutes	Scores for happy, cheerful, and calm/relaxed were internally consistent (ω = .791, SE = 0.013, p < .001)
Hevel et al., 2020	calm/relaxed	NA	deactivated positive affect	1-4	NA	NR	1 = not at all; 4 =extremely	NO	NO	NO	YES	NO	NO	NO	NA	NO		Circumplex model	Posner et al., 2005	15 minutes	Scores for happy, cheerful, and calm/relaxed were internally consistent (ω = .791, SE = 0.013, p < .001)
Hevel et al., 2020	anxious	NA	activated negative affect	1-4	NA	NR	1 = not at all; 4 =extremely	NO	NO	NO	YES	NO	NO	NO	NA	NO		Circumplex model	Posner et al., 2005	15 minutes	Scores for anxious, stress, sad, and angry were internally consistent (ω = .761, SE = 0.016, p < .001)
Hevel et al., 2020	stress	NA	activated negative affect	1-4	NA	NR	1 = not at all; 4 =extremely	NO	NO	NO	YES	NO	NO	NO	NA	NO		Circumplex model	Posner et al., 2005	15 minutes	Scores for anxious, stress, sad, and angry were internally consistent (ω = .761, SE = 0.016, p < .001)
Hevel et al., 2020	sad	NA	deactivated negative affect	1-4	NA	NR	1 = not at all; 4 =extremely	NO	NO	NO	YES	NO	NO	NO	NA	NO		Circumplex model	Posner et al., 2005	15 minutes	Scores for anxious, stress, sad, and angry were internally consistent (ω = .761, SE = 0.016, p < .001)
Hevel et al., 2020	angry	NA	deactivated negative affect	1-4	NA	NR	1 = not at all; 4 =extremely	NO	NO	NO	YES	NO	NO	NO	NA	NO		Circumplex model	Posner et al., 2005	15 minutes	Scores for anxious, stress, sad, and angry were internally consistent (ω = .761, SE = 0.016, p < .001)
Hevel et al., 2020	feelings of energy	NA	feelings of energy	1-4	NA	NR	1 = not at all; 4 =extremely	NO	NO	NO	YES	NO	NO	NO	NA	NO			Dunton et al., 2014	15 minutes	Scores for anxious, stress, sad, and angry were internally consistent (ω = .761, SE = 0.016, p < .001)
Jeckel & Sudeck, 2016	Valence	NA	Affective Well-Being	0-6	NA	At this moment I feel…	0 = discontent; 6 = content	NO	NO	YES	NO	NO	NO	NO	NA	NO		MDMQ short scale	Wilhelm & Schoebi, 2007	20 minutes	level-specific reliability coefficients for the between-person level were 0.92 for valence and 0.90 for calmness and energetic arousal. The reliability coefficients for the within-person level were 0.70 for valence and calmness and 0.77 for energetic arousal.
Jeckel & Sudeck, 2016	Valence	NA	Affective Well-Being	0-6	NA	At this moment I feel…	0 = unwell; 6 = well	NO	NO	YES	NO	NO	NO	NO	NA	NO		MDMQ short scale	Wilhelm & Schoebi, 2007	20 minutes	level-specific reliability coefficients for the between-person level were 0.92 for valence and 0.90 for calmness and energetic arousal. The reliability coefficients for the within-person level were 0.70 for valence and calmness and 0.77 for energetic arousal.
Jeckel & Sudeck, 2016	energetic arousal	NA	Affective Well-Being	0-6	NA	At this moment I feel…	0 = without energy; 6 = full of energy	NO	NO	YES	NO	NO	NO	NO	NA	NO		MDMQ short scale	Wilhelm & Schoebi, 2007	20 minutes	level-specific reliability coefficients for the between-person level were 0.92 for valence and 0.90 for calmness and energetic arousal. The reliability coefficients for the within-person level were 0.70 for valence and calmness and 0.77 for energetic arousal.
Jeckel & Sudeck, 2016	energetic arousal	NA	Affective Well-Being	0-6	NA	At this moment I feel…	0 = tired; 6 = awake	NO	NO	YES	NO	NO	NO	NO	NA	NO		MDMQ short scale	Wilhelm & Schoebi, 2007	20 minutes	level-specific reliability coefficients for the between-person level were 0.92 for valence and 0.90 for calmness and energetic arousal. The reliability coefficients for the within-person level were 0.70 for valence and calmness and 0.77 for energetic arousal.
Jeckel & Sudeck, 2016	calmness	NA	Affective Well-Being	0-6	NA	At this moment I feel…	0 = agitated; 6 =calm	NO	NO	YES	NO	NO	NO	NO	NA	NO		MDMQ short scale	Wilhelm & Schoebi, 2007	20 minutes	level-specific reliability coefficients for the between-person level were 0.92 for valence and 0.90 for calmness and energetic arousal. The reliability coefficients for the within-person level were 0.70 for valence and calmness and 0.77 for energetic arousal.
Jeckel & Sudeck, 2016	calmness	NA	Affective Well-Being	0-6	NA	At this moment I feel…	0 = tense; 6 = relaxed	NO	NO	YES	NO	NO	NO	NO	NA	NO		MDMQ short scale	Wilhelm & Schoebi, 2007	20 minutes	level-specific reliability coefficients for the between-person level were 0.92 for valence and 0.90 for calmness and energetic arousal. The reliability coefficients for the within-person level were 0.70 for valence and calmness and 0.77 for energetic arousal.
Jeckel & Sudeck, 2018	Valence	NA	Affective Well-Being	0-6	NA	At this moment I feel…	0 = discontent; 6 = content	NO	NO	YES	NO	NO	NO	NO	NA	NO		MDMQ short scale	Wilhelm & Schoebi, 2007	NR	level-specific reliability coefficients for the between-person level were 0.92 for valence and 0.90 for calmness and energetic arousal. The reliability coefficients for the within-person level were 0.70 for valence and calmness and 0.77 for energetic arousal.				Participants were instructed to answer these questions as close in time to the sport activity as possible.
Jeckel & Sudeck, 2018	Valence	NA	Affective Well-Being	0-6	NA	At this moment I feel…	0 = unwell; 6 = well	NO	NO	YES	NO	NO	NO	NO	NA	NO		MDMQ short scale	Wilhelm & Schoebi, 2007	NR	level-specific reliability coefficients for the between-person level were 0.92 for valence and 0.90 for calmness and energetic arousal. The reliability coefficients for the within-person level were 0.70 for valence and calmness and 0.77 for energetic arousal.
Jeckel & Sudeck, 2018	energetic arousal	NA	Affective Well-Being	0-6	NA	At this moment I feel…	0 = without energy; 6 = full of energy	NO	NO	YES	NO	NO	NO	NO	NA	NO		MDMQ short scale	Wilhelm & Schoebi, 2007	NR	level-specific reliability coefficients for the between-person level were 0.92 for valence and 0.90 for calmness and energetic arousal. The reliability coefficients for the within-person level were 0.70 for valence and calmness and 0.77 for energetic arousal.
Jeckel & Sudeck, 2018	energetic arousal	NA	Affective Well-Being	0-6	NA	At this moment I feel…	0 = tired; 6 = awake	NO	NO	YES	NO	NO	NO	NO	NA	NO		MDMQ short scale	Wilhelm & Schoebi, 2007	NR	level-specific reliability coefficients for the between-person level were 0.92 for valence and 0.90 for calmness and energetic arousal. The reliability coefficients for the within-person level were 0.70 for valence and calmness and 0.77 for energetic arousal.
Jeckel & Sudeck, 2018	calmness	NA	Affective Well-Being	0-6	NA	At this moment I feel…	0 = agitated; 6 =calm	NO	NO	YES	NO	NO	NO	NO	NA	NO		MDMQ short scale	Wilhelm & Schoebi, 2007	NR	level-specific reliability coefficients for the between-person level were 0.92 for valence and 0.90 for calmness and energetic arousal. The reliability coefficients for the within-person level were 0.70 for valence and calmness and 0.77 for energetic arousal.
Jeckel & Sudeck, 2018	calmness	NA	Affective Well-Being	0-6	NA	At this moment I feel…	0 = tense; 6 = relaxed	NO	NO	YES	NO	NO	NO	NO	NA	NO		MDMQ short scale	Wilhelm & Schoebi, 2007	NR	level-specific reliability coefficients for the between-person level were 0.92 for valence and 0.90 for calmness and energetic arousal. The reliability coefficients for the within-person level were 0.70 for valence and calmness and 0.77 for energetic arousal.
Kanning et al., 2012	Valence	NA	affective states	six-point scale	NA	NR	NR	NO	NO	YES	NO	NO	NO	NO	NA	NO		MDMQ short scale	Wilhelm & Schoebi, 2007	NR	In our data set, the level-specific reliability coefficient for the between-person level was not less than .90 (level-specific reliability). For the within-person level, the value was at least .70, indicating satisfying internal scale consistencies.
Kanning et al., 2012	energetic arousal	NA	affective states	six-point scale	NA	NR	NR	NO	NO	YES	NO	NO	NO	NO	NA	NO		MDMQ short scale	Wilhelm & Schoebi, 2007	NR	In our data set, the level-specific reliability coefficient for the between-person level was not less than .90 (level-specific reliability). For the within-person level, the value was at least .70, indicating satisfying internal scale consistencies.
Kanning et al., 2012	calmness	NA	affective states	six-point scale	NA	NR	NR	NO	NO	YES	NO	NO	NO	NO	NA	NO		MDMQ short scale	Wilhelm & Schoebi, 2007	NR	In our data set, the level-specific reliability coefficient for the between-person level was not less than .90 (level-specific reliability). For the within-person level, the value was at least .70, indicating satisfying internal scale consistencies.
Kanning et al., 2013	Valence	NA	affective states	NA	0-5	NR	NR	NO	NO	YES	NO	NO	NO	NO	NA	NO		MDMQ short scale	Wilhelm & Schoebi, 2007	10 minutes	The level-specific reliability coefficient reached for the between-person level 0.92 for valence and 0.90 for energetic arousal, and calmness. The reliability coefficient for the within-person level reached 0.70 for valence and calmness and 0.77 for energetic arousal
Kanning et al., 2013	energetic arousal	NA	affective states	NA	0-5	NR	NR	NO	NO	YES	NO	NO	NO	NO	NA	NO		MDMQ short scale	Wilhelm & Schoebi, 2007	10 minutes	The level-specific reliability coefficient reached for the between-person level 0.92 for valence and 0.90 for energetic arousal, and calmness. The reliability coefficient for the within-person level reached 0.70 for valence and calmness and 0.77 for energetic arousal
Kanning et al., 2013	calmness	NA	affective states	NA	0-5	NR	NR	NO	NO	YES	NO	NO	NO	NO	NA	NO		MDMQ short scale	Wilhelm & Schoebi, 2007	10 minutes	The level-specific reliability coefficient reached for the between-person level 0.92 for valence and 0.90 for energetic arousal, and calmness. The reliability coefficient for the within-person level reached 0.70 for valence and calmness and 0.77 for energetic arousal
Kanning et al., 2015	Valence	NA	affective states	six point scale	NA	At this moment I feel…	unwell-well	NO	NO	NO	YES	NO	NO	NO	NA	NO		MDMQ short scale	Wilhelm & Schoebi, 2007	NR	The reliability coefficients for the between-person level reached 0.92 for valence and 0.90 for energetic arousal and calmness. The reliability coefficients for the within-subject level reached 0.70 for valence and calmness and 0.77 for energetic arousal
Kanning et al., 2015	Valence	NA	affective states	six point scale	NA	At this moment I feel…	discontent-content	NO	NO	NO	YES	NO	NO	NO	NA	NO		MDMQ short scale	Wilhelm & Schoebi, 2007	NR	The reliability coefficients for the between-person level reached 0.92 for valence and 0.90 for energetic arousal and calmness. The reliability coefficients for the within-subject level reached 0.70 for valence and calmness and 0.77 for energetic arousal
Kanning et al., 2015	energetic arousal	NA	affective states	six point scale	NA	At this moment I feel…	tired-awake	NO	NO	NO	YES	NO	NO	NO	NA	NO		MDMQ short scale	Wilhelm & Schoebi, 2007	NR	The reliability coefficients for the between-person level reached 0.92 for valence and 0.90 for energetic arousal and calmness. The reliability coefficients for the within-subject level reached 0.70 for valence and calmness and 0.77 for energetic arousal
Kanning et al., 2015	energetic arousal	NA	affective states	six point scale	NA	At this moment I feel…	without energy-full of energy	NO	NO	NO	YES	NO	NO	NO	NA	NO		MDMQ short scale	Wilhelm & Schoebi, 2007	NR	The reliability coefficients for the between-person level reached 0.92 for valence and 0.90 for energetic arousal and calmness. The reliability coefficients for the within-subject level reached 0.70 for valence and calmness and 0.77 for energetic arousal
Kanning et al., 2015	calmness	NA	affective states	six point scale	NA	At this moment I feel…	relaxed-tense	NO	NO	NO	YES	NO	NO	NO	NA	NO		MDMQ short scale	Wilhelm & Schoebi, 2007	NR	The reliability coefficients for the between-person level reached 0.92 for valence and 0.90 for energetic arousal and calmness. The reliability coefficients for the within-subject level reached 0.70 for valence and calmness and 0.77 for energetic arousal
Kanning et al., 2015	calmness	NA	affective states	six point scale	NA	At this moment I feel…	calm-agitated	NO	NO	NO	YES	NO	NO	NO	NA	NO		MDMQ short scale	Wilhelm & Schoebi, 2007	NR	The reliability coefficients for the between-person level reached 0.92 for valence and 0.90 for energetic arousal and calmness. The reliability coefficients for the within-subject level reached 0.70 for valence and calmness and 0.77 for energetic arousal
Kanning & Schoebi, 2016	Valence	NA	affective states	NA	0-5	At this moment I feel…	unwell-well	NO	NO	YES	NO	NO	NO	NO	NA	NO		MDMQ short scale	Wilhelm & Schoebi, 2007	10 minutes	the reliability coefficient for the between-person level reached 0.92 for valence and 0.90 for energetic arousal and calmness. The reliability coefficient for the within-subject level reached 0.70 for valence and calmness and 0.77 for energetic arousal
Kanning & Schoebi, 2016	Valence	NA	affective states	NA	0-5	At this moment I feel…	discontent-content	NO	NO	YES	NO	NO	NO	NO	NA	NO		MDMQ short scale	Wilhelm & Schoebi, 2007	10 minutes	the reliability coefficient for the between-person level reached 0.92 for valence and 0.90 for energetic arousal and calmness. The reliability coefficient for the within-subject level reached 0.70 for valence and calmness and 0.77 for energetic arousal
Kanning & Schoebi, 2016	energetic arousal	NA	affective states	NA	0-5	At this moment I feel…	tired-awake	NO	NO	YES	NO	NO	NO	NO	NA	NO		MDMQ short scale	Wilhelm & Schoebi, 2007	10 minutes	the reliability coefficient for the between-person level reached 0.92 for valence and 0.90 for energetic arousal and calmness. The reliability coefficient for the within-subject level reached 0.70 for valence and calmness and 0.77 for energetic arousal
Kanning & Schoebi, 2016	energetic arousal	NA	affective states	NA	0-5	At this moment I feel…	without energy-full of energy	NO	NO	YES	NO	NO	NO	NO	NA	NO		MDMQ short scale	Wilhelm & Schoebi, 2007	10 minutes	the reliability coefficient for the between-person level reached 0.92 for valence and 0.90 for energetic arousal and calmness. The reliability coefficient for the within-subject level reached 0.70 for valence and calmness and 0.77 for energetic arousal
Kanning & Schoebi, 2016	calmness	NA	affective states	NA	0-5	At this moment I feel…	relaxed-tense	NO	NO	YES	NO	NO	NO	NO	NA	NO		MDMQ short scale	Wilhelm & Schoebi, 2007	10 minutes	the reliability coefficient for the between-person level reached 0.92 for valence and 0.90 for energetic arousal and calmness. The reliability coefficient for the within-subject level reached 0.70 for valence and calmness and 0.77 for energetic arousal
Kanning & Schoebi, 2016	calmness	NA	affective states	NA	0-5	At this moment I feel…	calm-agitated	NO	NO	YES	NO	NO	NO	NO	NA	NO		MDMQ short scale	Wilhelm & Schoebi, 2007	10 minutes	the reliability coefficient for the between-person level reached 0.92 for valence and 0.90 for energetic arousal and calmness. The reliability coefficient for the within-subject level reached 0.70 for valence and calmness and 0.77 for energetic arousal
Kanning et al., 2020	happiness	NA	affective states	1-4	NA	Right before the phone went off how happy were you feeling?	1 = not at all; 4 = extremely	NO	NO	YES	NO	NO	NO	NO	NA	NO	PANAS		Watson & Clark, 1997	6 minutes	The results of the intra-class coefficients were ρI = 0.31, ρI = 0.37, ρI = 0.38, ρI = 0.5,and ρI = 0.33 for happy, calm, stressed, angry, and sad/depressed, respectively, indicating that 69, 63, 62, 50, and 67% of the respective affect measure variance was caused by within-subject variation
Kanning et al., 2020	calmness	NA	affective states	1-4	NA	Right before the phone went off how calm were you feeling?	1 = not at all; 4 = extremely	NO	NO	YES	NO	NO	NO	NO	NA	NO	PANAS			6 minutes	The results of the intra-class coefficients were ρI = 0.31, ρI = 0.37, ρI = 0.38, ρI = 0.5,and ρI = 0.33 for happy, calm, stressed, angry, and sad/depressed, respectively, indicating that 69, 63, 62, 50, and 67% of the respective affect measure variance was caused by within-subject variation
Kanning et al., 2020	stress	NA	affective states	1-4	NA	Right before the phone went off how stressed were you feeling?	1 = not at all; 4 = extremely	NO	NO	YES	NO	NO	NO	NO	NA	NO	PANAS			6 minutes	The results of the intra-class coefficients were ρI = 0.31, ρI = 0.37, ρI = 0.38, ρI = 0.5,and ρI = 0.33 for happy, calm, stressed, angry, and sad/depressed, respectively, indicating that 69, 63, 62, 50, and 67% of the respective affect measure variance was caused by within-subject variation
Kanning et al., 2020	anger	NA	affective states	1-4	NA	Right before the phone went off how angry were you feeling?	1 = not at all; 4 = extremely	NO	NO	YES	NO	NO	NO	NO	NA	NO	PANAS			6 minutes	The results of the intra-class coefficients were ρI = 0.31, ρI = 0.37, ρI = 0.38, ρI = 0.5,and ρI = 0.33 for happy, calm, stressed, angry, and sad/depressed, respectively, indicating that 69, 63, 62, 50, and 67% of the respective affect measure variance was caused by within-subject variation
Kanning et al., 2020	sadness / depression	NA	affective states	1-4	NA	Right before the phone went off how sad/depressed were you feeling?	1 = not at all; 4 = extremely	NO	NO	YES	NO	NO	NO	NO	NA	NO	PANAS			6 minutes	The results of the intra-class coefficients were ρI = 0.31, ρI = 0.37, ρI = 0.38, ρI = 0.5,and ρI = 0.33 for happy, calm, stressed, angry, and sad/depressed, respectively, indicating that 69, 63, 62, 50, and 67% of the respective affect measure variance was caused by within-subject variation
Kanning et al., 2021	Valence	NA	affective states	1-6	0-100	At this moment I feel…	unwell-well	NO	NO	YES	NO	NO	NO	NO	NA	NO		MDMQ short scale	Wilhelm & Schoebi, 2007	NR	Cronbach’s Alpha ranged between 0.71 and 0.76 in our sample.
Kanning et al., 2021	Valence	NA	affective states	1-6	0-100	At this moment I feel…	discontent-content											MDMQ short scale	Wilhelm & Schoebi, 2007	NR	Cronbach’s Alpha ranged between 0.71 and 0.76 in our sample.
Kanning et al., 2021	energetic arousal	NA	affective states	1-6	0-100	At this moment I feel…	tired-awake											MDMQ short scale	Wilhelm & Schoebi, 2007	NR	Cronbach’s Alpha ranged between 0.71 and 0.76 in our sample.
Kanning et al., 2021	energetic arousal	NA	affective states	1-6	0-100	At this moment I feel…	without energy-full of energy											MDMQ short scale	Wilhelm & Schoebi, 2007	NR	Cronbach’s Alpha ranged between 0.71 and 0.76 in our sample.
Kanning et al., 2021	calmness	NA	affective states	1-6	0-100	At this moment I feel…	relaxed-tense											MDMQ short scale	Wilhelm & Schoebi, 2007	NR	Cronbach’s Alpha ranged between 0.71 and 0.76 in our sample.
Kim et al., 2013; 2015	concerned	NA	anxious mood	NA	0-100	NR	0 = none; 100 = most intense	NO	YES	YES	NO	NO	YES	NO	MDD	NO		DAMS (depression and anxiety mood scale)	Fukui, 1997	adolescents 30 min; adults 20 min	the reliability coefficients (Cronbach’s alpha) for positive, negative, and anxious moods of DAMS are 0.82−0.89	DAMS has been shown to possess adequate construct validity compared to the profile of mood states (POMS)
Kim et al., 2013; 2015	worried	NA	anxious mood	NA	0-100	NR	0 = none; 100 = most intense	NO	YES	YES	NO	NO	YES	NO	MDD	NO		DAMS (depression and anxiety mood scale)	Fukui, 1997	adolescents 30 min; adults 20 min	the reliability coefficients (Cronbach’s alpha) for positive, negative, and anxious moods of DAMS are 0.82−0.89
Kim et al., 2013; 2015	anxious	NA	anxious mood	NA	0-100	NR	0 = none; 100 = most intense	NO	YES	YES	NO	NO	YES	NO	MDD	NO		DAMS (depression and anxiety mood scale)	Fukui, 1997	adolescents 30 min; adults 20 min	the reliability coefficients (Cronbach’s alpha) for positive, negative, and anxious moods of DAMS are 0.82−0.89
Kim et al., 2013; 2015	vigorous	NA	positive mood	NA	0-100	NR	0 = none; 100 = most intense	NO	YES	YES	NO	NO	YES	NO	MDD	NO		DAMS (depression and anxiety mood scale)	Fukui, 1997	adolescents 30 min; adults 20 min	the reliability coefficients (Cronbach’s alpha) for positive, negative, and anxious moods of DAMS are 0.82−0.89
Kim et al., 2013; 2015	happy	NA	positive mood	NA	0-100	NR	0 = none; 100 = most intense	NO	YES	YES	NO	NO	YES	NO	MDD	NO		DAMS (depression and anxiety mood scale)	Fukui, 1997	adolescents 30 min; adults 20 min	the reliability coefficients (Cronbach’s alpha) for positive, negative, and anxious moods of DAMS are 0.82−0.89
Kim et al., 2013; 2015	cheerful	NA	positive mood	NA	0-100	NR	0 = none; 100 = most intense	NO	YES	YES	NO	NO	YES	NO	MDD	NO		DAMS (depression and anxiety mood scale)	Fukui, 1997	adolescents 30 min; adults 20 min	the reliability coefficients (Cronbach’s alpha) for positive, negative, and anxious moods of DAMS are 0.82−0.89
Kim et al., 2013; 2015	gloomy	NA	negative mood	NA	0-100	NR	0 = none; 100 = most intense	NO	YES	YES	NO	NO	YES	NO	MDD	NO		DAMS (depression and anxiety mood scale)	Fukui, 1997	adolescents 30 min; adults 20 min	the reliability coefficients (Cronbach’s alpha) for positive, negative, and anxious moods of DAMS are 0.82−0.89
Kim et al., 2013; 2015	unpleasant	NA	negative mood	NA	0-100	NR	0 = none; 100 = most intense	NO	YES	YES	NO	NO	YES	NO	MDD	NO		DAMS (depression and anxiety mood scale)	Fukui, 1997	adolescents 30 min; adults 20 min	the reliability coefficients (Cronbach’s alpha) for positive, negative, and anxious moods of DAMS are 0.82−0.89
Kim et al., 2013; 2015	depressed	NA	negative mood	NA	0-100	NR	0 = none; 100 = most intense	NO	YES	YES	NO	NO	YES	NO	MDD	NO		DAMS (depression and anxiety mood scale)	Fukui, 1997	adolescents 30 min; adults 20 min	the reliability coefficients (Cronbach’s alpha) for positive, negative, and anxious moods of DAMS are 0.82−0.89
Kim et al., 2013; 2015	fatigued	NA	fatigue	NA	0-100	NR	0 = none; 100 = most intense	NO	YES	YES	NO	NO	YES	NO	MDD	NR	NR	NR	NR	adolescents 30 min; adults 20 min	the reliability coefficients (Cronbach’s alpha) for positive, negative, and anxious moods of DAMS are 0.82−0.89
Koch et al., 2018; 2020	cheerful	URGENY	good–bad mood	seven point Likert scale	NA	NR	NR	NO	YES	NO	NO	NO	NO	NR	NA	NO	NO	MDMQ for children	Leonhardt et al., 2016	15 minutes	2018: NR; 2020: McDonald's Omega for valence, energetic arousal, and calmness
Koch et al., 2018; 2020	content	URGENY	good–bad mood	seven point Likert scale	NA	NR	NR	NO	YES	NO	NO	NO	NO	NR	NA	NO	NO	MDMQ for children	Leonhardt et al., 2016	15 minutes	2018: NR; 2020: McDonald's Omega for valence, energetic arousal, and calmness
Koch et al., 2018; 2020	delighted	URGENY	good–bad mood	seven point Likert scale	NA	NR	NR	NO	YES	NO	NO	NO	NO	NR	NA	NO	NO	MDMQ for children	Leonhardt et al., 2016	15 minutes	2018: NR; 2020: McDonald's Omega for valence, energetic arousal, and calmness
Koch et al., 2018; 2020	fantastic	URGENY	good–bad mood	seven point Likert scale	NA	NR	NR	NO	YES	NO	NO	NO	NO	NR	NA	NO	NO	MDMQ for children	Leonhardt et al., 2016	15 minutes	2018: NR; 2020: McDonald's Omega for valence, energetic arousal, and calmness
Koch et al., 2018; 2020	good	URGENY	good–bad mood	seven point Likert scale	NA	NR	NR	NO	YES	NO	NO	NO	NO	NR	NA	NO	NO	MDMQ for children	Leonhardt et al., 2016	15 minutes	2018: NR; 2020: McDonald's Omega for valence, energetic arousal, and calmness
Koch et al., 2018; 2020	afraid	URGENY	good–bad mood	seven point Likert scale	NA	NR	NR	NO	YES	NO	NO	NO	NO	NR	NA	NO	NO	MDMQ for children	Leonhardt et al., 2016	15 minutes	2018: NR; 2020: McDonald's Omega for valence, energetic arousal, and calmness
Koch et al., 2018; 2020	mad	URGENY	good–bad mood	seven point Likert scale	NA	NR	NR	NO	YES	NO	NO	NO	NO	NR	NA	NO	NO	MDMQ for children	Leonhardt et al., 2016	15 minutes	2018: NR; 2020: McDonald's Omega for valence, energetic arousal, and calmness
Koch et al., 2018; 2020	miserable	URGENY	good–bad mood	seven point Likert scale	NA	NR	NR	NO	YES	NO	NO	NO	NO	NR	NA	NO	NO	MDMQ for children	Leonhardt et al., 2016	15 minutes	2018: NR; 2020: McDonald's Omega for valence, energetic arousal, and calmness
Koch et al., 2018; 2020	unhappy	URGENY	good–bad mood	seven point Likert scale	NA	NR	NR	NO	YES	NO	NO	NO	NO	NR	NA	NO	NO	MDMQ for children	Leonhardt et al., 2016	15 minutes	2018: NR; 2020: McDonald's Omega for valence, energetic arousal, and calmness
Koch et al., 2018; 2020	active	URGENY	alertness–tiredness	seven point Likert scale	NA	NR	NR	NO	YES	NO	NO	NO	NO	NR	NA	NO	NO	MDMQ for children	Leonhardt et al., 2016	15 minutes	2018: NR; 2020: McDonald's Omega for valence, energetic arousal, and calmness
Koch et al., 2018; 2020	concentrated	URGENY	alertness–tiredness	seven point Likert scale	NA	NR	NR	NO	YES	NO	NO	NO	NO	NR	NA	NO	NO	MDMQ for children	Leonhardt et al., 2016	15 minutes	2018: NR; 2020: McDonald's Omega for valence, energetic arousal, and calmness
Koch et al., 2018; 2020	interested	URGENY	alertness–tiredness	seven point Likert scale	NA	NR	NR	NO	YES	NO	NO	NO	NO	NR	NA	NO	NO	MDMQ for children	Leonhardt et al., 2016	15 minutes	2018: NR; 2020: McDonald's Omega for valence, energetic arousal, and calmness
Koch et al., 2018; 2020	exhausted	URGENY	alertness–tiredness	seven point Likert scale	NA	NR	NR	NO	YES	NO	NO	NO	NO	NR	NA	NO	NO	MDMQ for children	Leonhardt et al., 2016	15 minutes	2018: NR; 2020: McDonald's Omega for valence, energetic arousal, and calmness
Koch et al., 2018; 2020	faint	URGENY	alertness–tiredness	seven point Likert scale	NA	NR	NR	NO	YES	NO	NO	NO	NO	NR	NA	NO	NO	MDMQ for children	Leonhardt et al., 2016	15 minutes	2018: NR; 2020: McDonald's Omega for valence, energetic arousal, and calmness
Koch et al., 2018; 2020	tired	URGENY	alertness–tiredness	seven point Likert scale	NA	NR	NR	NO	YES	NO	NO	NO	NO	NR	NA	NO	NO	MDMQ for children	Leonhardt et al., 2016	15 minutes	2018: NR; 2020: McDonald's Omega for valence, energetic arousal, and calmness
Koch et al., 2018; 2020	pleasent	URGENY	calmness–tension	seven point Likert scale	NA	NR	NR	NO	YES	NO	NO	NO	NO	NR	NA	NO	NO	MDMQ for children	Leonhardt et al., 2016	15 minutes	2018: NR; 2020: McDonald's Omega for valence, energetic arousal, and calmness
Koch et al., 2018; 2020	restless	URGENY	calmness–tension	seven point Likert scale	NA	NR	NR	NO	YES	NO	NO	NO	NO	NR	NA	NO	NO	MDMQ for children	Leonhardt et al., 2016	15 minutes	2018: NR; 2020: McDonald's Omega for valence, energetic arousal, and calmness
Koch et al., 2018; 2020	anxious	URGENY	calmness–tension	seven point Likert scale	NA	NR	NR	NO	YES	NO	NO	NO	NO	NR	NA	NO	NO	MDMQ for children	Leonhardt et al., 2016	15 minutes	2018: NR; 2020: McDonald's Omega for valence, energetic arousal, and calmness
Koch et al., 2018; 2020	on edge	URGENY	calmness–tension	seven point Likert scale	NA	NR	NR	NO	YES	NO	NO	NO	NO	NR	NA	NO	NO	MDMQ for children	Leonhardt et al., 2016	15 minutes	2018: NR; 2020: McDonald's Omega for valence, energetic arousal, and calmness
Koch et al., 2018; 2020	stressed	URGENY	calmness–tension	seven point Likert scale	NA	NR	NR	NO	YES	NO	NO	NO	NO	NR	NA	NO	NO	MDMQ for children	Leonhardt et al., 2016	15 minutes	2018: NR; 2020: McDonald's Omega for valence, energetic arousal, and calmness
Koch et al., 2022	cheerful	NA	positive affect	seven point Likert scale	NA	NR	NR	NO	YES	YES	NO	NO	YES	NO	ADHD	NO	NR	NR	Myin-Germeys et al., 2003	NR	NR
Koch et al., 2022	satisfied	NA	positive affect	seven point Likert scale	NA	NR	NR	NO	YES	YES	NO	NO	YES	NO	ADHD	NO	NR	NR	Myin-Germeys et al., 2003	NR	NR
Koch et al., 2022	energetic	NA	positive affect	seven point Likert scale	NA	NR	NR	NO	YES	YES	NO	NO	YES	NO	ADHD	NO	NR	NR	Myin-Germeys et al., 2003	NR	NR
Koch et al., 2022	enthusiastic	NA	positive affect	seven point Likert scale	NA	NR	NR	NO	YES	YES	NO	NO	YES	NO	ADHD	NO	NR	NR	Myin-Germeys et al., 2003	NR	NR
Koch et al., 2022	happy	NA	positive affect	seven point Likert scale	NA	NR	NR	NO	YES	YES	NO	NO	YES	NO	ADHD	NO	NR	NR	Myin-Germeys et al., 2003	NR	NR
Koch et al., 2022	relaxed	NA	positive affect	seven point Likert scale	NA	NR	NR	NO	YES	YES	NO	NO	YES	NO	ADHD	NO	NR	NR	Myin-Germeys et al., 2003	NR	NR
Koch et al., 2022	insecure	NA	negative affect	seven point Likert scale	NA	NR	NR	NO	YES	YES	NO	NO	YES	NO	ADHD	NO	NR	NR	Myin-Germeys et al., 2003	NR	NR
Koch et al., 2022	lonely	NA	negative affect	seven point Likert scale	NA	NR	NR	NO	YES	YES	NO	NO	YES	NO	ADHD	NO	NR	NR	Myin-Germeys et al., 2003	NR	NR
Koch et al., 2022	anxious	NA	negative affect	seven point Likert scale	NA	NR	NR	NO	YES	YES	NO	NO	YES	NO	ADHD	NO	NR	NR	Myin-Germeys et al., 2003	NR	NR
Koch et al., 2022	low	NA	negative affect	seven point Likert scale	NA	NR	NR	NO	YES	YES	NO	NO	YES	NO	ADHD	NO	NR	NR	Myin-Germeys et al., 2003	NR	NR
Koch et al., 2022	guilty	NA	negative affect	seven point Likert scale	NA	NR	NR	NO	YES	YES	NO	NO	YES	NO	ADHD	NO	NR	NR	Myin-Germeys et al., 2003	NR	NR
Koch et al., 2022	sad	NA	negative affect	seven point Likert scale	NA	NR	NR	NO	YES	YES	NO	NO	YES	NO	ADHD	NO	NR	NR	Myin-Germeys et al., 2003	NR	NR
Kracht et al., 2021	joyful + 4 other items	TIGER Kids study	positive affect	1-5	NA	Indicate the extent you feel joyful at this moment	1 = very slightly or not at all; 5 = extremly	NO	YES	NO	NO	NO	NO	NO	NA	NO	PANAS for children	NA	NR	10 minutes	NR	Ebesutani et al., 2011			Adolescents were asked to momentarily stop their current activity and take the survey, which required approximately 1 min
Kracht et al., 2021	miserable + 4 other items	TIGER Kids study	positive affect	1-5	NA	Indicate the extent you feel miserable at this moment	1 = very slightly or not at all; 5 = extremly	NO	YES	NO	NO	NO	NO	NO	NA	NO	PANAS for children	NA	NR	10 minutes	NR	Ebesutani et al., 2011
Kuehnhausen et al., 2013	content + 11 other items (not reported)	FLUX	affect	1-5	NA	Right now I feel content	1 = not at all; 5 = very much	YES	NO	NO	NO	NO	NO	NO	NA	NO	NO	MDMQ for children	Leonhardt et al., in preparation	NR	The within-person reliability scores of all factors were above 0.59		The 12 items were selected out of a large item pool in a pre-study of the FLUX project (Leonhardt et al., in preparation). A detailed description of these items and their psychometric properties can be found there.
Lagguth et al., 2016	sad	NA	Morning and evening depressed affect	0-4	NA	How do you feel right now?	0 = not at all; 4 = extremely	NO	YES	NO	NO	NO	NO	NO	NA	NO	POMS (Profile of Mood States) (ist es wenn nicht alle Items des Instruments genutzt werden schon "adapted"		Cranford et al., 2006; McNair, Lorr, & Droppleman, 1992	NR	The withinperson reliability (Shrout & Lane, 2012) for morning and evening depressed affect was good (α = .80 and α = .79, respectively)
Lagguth et al., 2016	discouraged	NA	Morning and evening depressed affect	0-4	NA	How do you feel right now?	0 = not at all; 4 = extremely	NO	YES	NO	NO	NO	NO	NO	NA	NO	POMS (Profile of Mood States) (ist es wenn nicht alle Items des Instruments genutzt werden schon "adapted"		Cranford et al., 2006; McNair, Lorr, & Droppleman, 1992	NR	The withinperson reliability (Shrout & Lane, 2012) for morning and evening depressed affect was good (α = .80 and α = .79, respectively)
Lagguth et al., 2016	hopeless	NA	Morning and evening depressed affect	0-4	NA	How do you feel right now?	0 = not at all; 4 = extremely	NO	YES	NO	NO	NO	NO	NO	NA	NO	POMS (Profile of Mood States) (ist es wenn nicht alle Items des Instruments genutzt werden schon "adapted"		Cranford et al., 2006; McNair, Lorr, & Droppleman, 1992	NR	The withinperson reliability (Shrout & Lane, 2012) for morning and evening depressed affect was good (α = .80 and α = .79, respectively)
Le et al., 2021	cheerful	NA	high arousal positive affect	1-5	NA	NR	1 = very slightly or not at al; 5 = extremely	NO	NO	YES	NO	NO	NO	NO	NA	NO	Positive and Negative Affect Schedule-Expanded version		Watson & Clark, 1999	NR	Omega (>0.72)	The 12 items chosen showed low cross-loadings with other factors and assessed both high and low arousal affect
Le et al., 2021	enthusiastic	NA	high arousal positive affect	1-5	NA	NR	1 = very slightly or not at al; 5 = extremely	NO	NO	YES	NO	NO	NO	NO	NA	NO	Positive and Negative Affect Schedule-Expanded version		Watson & Clark, 1999	NR	Omega (>0.72)	The 12 items chosen showed low cross-loadings with other factors and assessed both high and low arousal affect
Le et al., 2021	happy	NA	high arousal positive affect	1-5	NA	NR	1 = very slightly or not at al; 5 = extremely	NO	NO	YES	NO	NO	NO	NO	NA	NO	Positive and Negative Affect Schedule-Expanded version		Watson & Clark, 1999	NR	Omega (>0.72)	The 12 items chosen showed low cross-loadings with other factors and assessed both high and low arousal affect
Le et al., 2021	at ease	NA	low arousal positive affect	1-5	NA	NR	1 = very slightly or not at al; 5 = extremely	NO	NO	YES	NO	NO	NO	NO	NA	NO	Positive and Negative Affect Schedule-Expanded version		Watson & Clark, 1999	NR	Omega (>0.72)	The 12 items chosen showed low cross-loadings with other factors and assessed both high and low arousal affect
Le et al., 2021	calm	NA	low arousal positive affect	1-5	NA	NR	1 = very slightly or not at al; 5 = extremely	NO	NO	YES	NO	NO	NO	NO	NA	NO	Positive and Negative Affect Schedule-Expanded version		Watson & Clark, 1999	NR	Omega (>0.72)	The 12 items chosen showed low cross-loadings with other factors and assessed both high and low arousal affect
Le et al., 2021	relaxed	NA	low arousal positive affect	1-5	NA	NR	1 = very slightly or not at al; 5 = extremely	NO	NO	YES	NO	NO	NO	NO	NA	NO	Positive and Negative Affect Schedule-Expanded version		Watson & Clark, 1999	NR	Omega (>0.72)	The 12 items chosen showed low cross-loadings with other factors and assessed both high and low arousal affect
Le et al., 2021	afraid	NA	high arousal negative affect	1-5	NA	NR	1 = very slightly or not at al; 5 = extremely	NO	NO	YES	NO	NO	NO	NO	NA	NO	Positive and Negative Affect Schedule-Expanded version		Watson & Clark, 1999	NR	Omega (>0.72)	The 12 items chosen showed low cross-loadings with other factors and assessed both high and low arousal affect
Le et al., 2021	irritable	NA	high arousal negative affect	1-5	NA	NR	1 = very slightly or not at al; 5 = extremely	NO	NO	YES	NO	NO	NO	NO	NA	NO	Positive and Negative Affect Schedule-Expanded version		Watson & Clark, 1999	NR	Omega (>0.72)	The 12 items chosen showed low cross-loadings with other factors and assessed both high and low arousal affect
Le et al., 2021	nervous	NA	high arousal negative affect	1-5	NA	NR	1 = very slightly or not at al; 5 = extremely	NO	NO	YES	NO	NO	NO	NO	NA	NO	Positive and Negative Affect Schedule-Expanded version		Watson & Clark, 1999	NR	Omega (>0.72)	The 12 items chosen showed low cross-loadings with other factors and assessed both high and low arousal affect
Le et al., 2021	guilty	NA	low arousal negative affect	1-5	NA	NR	1 = very slightly or not at al; 5 = extremely	NO	NO	YES	NO	NO	NO	NO	NA	NO	Positive and Negative Affect Schedule-Expanded version		Watson & Clark, 1999	NR	Omega (>0.72)	The 12 items chosen showed low cross-loadings with other factors and assessed both high and low arousal affect
Le et al., 2021	lonely	NA	low arousal negative affect	1-5	NA	NR	1 = very slightly or not at al; 5 = extremely	NO	NO	YES	NO	NO	NO	NO	NA	NO	Positive and Negative Affect Schedule-Expanded version		Watson & Clark, 1999	NR	Omega (>0.72)	The 12 items chosen showed low cross-loadings with other factors and assessed both high and low arousal affect
Le et al., 2021	sad	NA	low arousal negative affect	1-5	NA	NR	1 = very slightly or not at al; 5 = extremely	NO	NO	YES	NO	NO	NO	NO	NA	NO	Positive and Negative Affect Schedule-Expanded version		Watson & Clark, 1999	NR	Omega (>0.72)	The 12 items chosen showed low cross-loadings with other factors and assessed both high and low arousal affect
Li et al., 2022	sad	NA	negative affect	NA	0-100	I feel sad	NR	NO	NO	YES	NO	NO	NO	NO	NA	vgl. Item developpment	vgl. Item developpment	vgl. Item developpment	vgl. Item developpment	NR	Cronbach’s alpha = 0.86 for negative affect		The ESM questionnaire was designed to reflect the DSM-V diagnostic criteria of major depressive disorder and contained questions derived from the PHQ-9, the Zung Self-Rating Depression Scale, the Hospital Anxiety and Depression Scale and the Depression Anxiety Stress Scales
Li et al., 2022	irritable	NA	negative affect	NA	0-100	I feel irritable	NR	NO	NO	YES	NO	NO	NO	NO	NA	vgl. Item developpment	vgl. Item developpment	vgl. Item developpment	vgl. Item developpment	NR	Cronbach’s alpha = 0.86 for negative affect		The ESM questionnaire was designed to reflect the DSM-V diagnostic criteria of major depressive disorder and contained questions derived from the PHQ-9, the Zung Self-Rating Depression Scale, the Hospital Anxiety and Depression Scale and the Depression Anxiety Stress Scales
Li et al., 2022	restless	NA	negative affect	NA	0-100	I am restless	NR	NO	NO	YES	NO	NO	NO	NO	NA	vgl. Item developpment	vgl. Item developpment	vgl. Item developpment	vgl. Item developpment	NR	Cronbach’s alpha = 0.86 for negative affect		The ESM questionnaire was designed to reflect the DSM-V diagnostic criteria of major depressive disorder and contained questions derived from the PHQ-9, the Zung Self-Rating Depression Scale, the Hospital Anxiety and Depression Scale and the Depression Anxiety Stress Scales
Li et al., 2022	guilty	NA	negative affect	NA	0-100	I feel guilty	NR	NO	NO	YES	NO	NO	NO	NO	NA	vgl. Item developpment	vgl. Item developpment	vgl. Item developpment	vgl. Item developpment	NR	Cronbach’s alpha = 0.86 for negative affect		The ESM questionnaire was designed to reflect the DSM-V diagnostic criteria of major depressive disorder and contained questions derived from the PHQ-9, the Zung Self-Rating Depression Scale, the Hospital Anxiety and Depression Scale and the Depression Anxiety Stress Scales
Li et al., 2022	worthless	NA	negative affect	NA	0-100	I feel worthless	NR	NO	NO	YES	NO	NO	NO	NO	NA	vgl. Item developpment	vgl. Item developpment	vgl. Item developpment	vgl. Item developpment	NR	Cronbach’s alpha = 0.86 for negative affect		The ESM questionnaire was designed to reflect the DSM-V diagnostic criteria of major depressive disorder and contained questions derived from the PHQ-9, the Zung Self-Rating Depression Scale, the Hospital Anxiety and Depression Scale and the Depression Anxiety Stress Scales
Li et al., 2022	hopeless	NA	negative affect	NA	0-100	I feel hopeless	NR	NO	NO	YES	NO	NO	NO	NO	NA	vgl. Item developpment	vgl. Item developpment	vgl. Item developpment	vgl. Item developpment	NR	Cronbach’s alpha = 0.86 for negative affect		The ESM questionnaire was designed to reflect the DSM-V diagnostic criteria of major depressive disorder and contained questions derived from the PHQ-9, the Zung Self-Rating Depression Scale, the Hospital Anxiety and Depression Scale and the Depression Anxiety Stress Scales
Li et al., 2022	happy	NA	positive affect	NA	0-100	I feel happy	NR	NO	NO	YES	NO	NO	NO	NO	NA	vgl. Item developpment	vgl. Item developpment	vgl. Item developpment	vgl. Item developpment	NR	Cronbach’s alpha = 0.80 for positive affect		The ESM questionnaire was designed to reflect the DSM-V diagnostic criteria of major depressive disorder and contained questions derived from the PHQ-9, the Zung Self-Rating Depression Scale, the Hospital Anxiety and Depression Scale and the Depression Anxiety Stress Scales
Li et al., 2022	enjoy	NA	positive affect	NA	0-100	I enjoy what I am doing	NR	NO	NO	YES	NO	NO	NO	NO	NA	vgl. Item developpment	vgl. Item developpment	vgl. Item developpment	vgl. Item developpment	NR	Cronbach’s alpha = 0.80 for positive affect		The ESM questionnaire was designed to reflect the DSM-V diagnostic criteria of major depressive disorder and contained questions derived from the PHQ-9, the Zung Self-Rating Depression Scale, the Hospital Anxiety and Depression Scale and the Depression Anxiety Stress Scales
Li et al., 2022	NA	NA	depressive symptoms	NA	0-100	I don’t care about anything	NR	NO	NO	YES	NO	NO	NO	NO	NA	vgl. Item developpment	vgl. Item developpment	vgl. Item developpment	vgl. Item developpment	NR	Cronbach’s a = 0.91 for depressive symptoms		The ESM questionnaire was designed to reflect the DSM-V diagnostic criteria of major depressive disorder and contained questions derived from the PHQ-9, the Zung Self-Rating Depression Scale, the Hospital Anxiety and Depression Scale and the Depression Anxiety Stress Scales
Li et al., 2022	NA	NA	depressive symptoms	NA	0-100	I am tired	NR	NO	NO	YES	NO	NO	NO	NO	NA	vgl. Item developpment	vgl. Item developpment	vgl. Item developpment	vgl. Item developpment	NR	Cronbach’s a = 0.91 for depressive symptoms		The ESM questionnaire was designed to reflect the DSM-V diagnostic criteria of major depressive disorder and contained questions derived from the PHQ-9, the Zung Self-Rating Depression Scale, the Hospital Anxiety and Depression Scale and the Depression Anxiety Stress Scales
Li et al., 2022	NA	NA	depressive symptoms	NA	0-100	I am doing things at my normal pace	NR	NO	NO	YES	NO	NO	NO	NO	NA	vgl. Item developpment	vgl. Item developpment	vgl. Item developpment	vgl. Item developpment	NR	Cronbach’s a = 0.91 for depressive symptoms		The ESM questionnaire was designed to reflect the DSM-V diagnostic criteria of major depressive disorder and contained questions derived from the PHQ-9, the Zung Self-Rating Depression Scale, the Hospital Anxiety and Depression Scale and the Depression Anxiety Stress Scales
Li et al., 2022	NA	NA	depressive symptoms	NA	0-100	I feel that I can’t make decisions	NR	NO	NO	YES	NO	NO	NO	NO	NA	vgl. Item developpment	vgl. Item developpment	vgl. Item developpment	vgl. Item developpment	NR	Cronbach’s a = 0.91 for depressive symptoms		The ESM questionnaire was designed to reflect the DSM-V diagnostic criteria of major depressive disorder and contained questions derived from the PHQ-9, the Zung Self-Rating Depression Scale, the Hospital Anxiety and Depression Scale and the Depression Anxiety Stress Scales
Li et al., 2022	NA	NA	depressive symptoms	NA	0-100	I can’t concentrate	NR	NO	NO	YES	NO	NO	NO	NO	NA	vgl. Item developpment	vgl. Item developpment	vgl. Item developpment	vgl. Item developpment	NR	Cronbach’s a = 0.91 for depressive symptoms		The ESM questionnaire was designed to reflect the DSM-V diagnostic criteria of major depressive disorder and contained questions derived from the PHQ-9, the Zung Self-Rating Depression Scale, the Hospital Anxiety and Depression Scale and the Depression Anxiety Stress Scales
Liao et al., 2017 a+b	happy	MOBILE	activated pleasure	1-5	NA	NR	1 = not at all; 2 = a little; 3 = moderately; 4 = quite a bit; 5 = extremely	NO	NO	YES	NO	NO	NO	NO	NA		Circumplex model		Posner et al., 2005	15 minutes	The positive affect scale included items that represent activated (happy, cheerful) and deactivated (calm or relaxed) pleasure (Cronbach’s α = 0.84). The negative affect scale included items that represent activated (anxious, stressed) and deactivated (depressed, angry) displeasure (Cronbach’s α = 0.87).				The participants were asked about their affective states "just before the beep went off"
Liao et al., 2017 a+b	cheerful	MOBILE	activated pleasure	1-5	NA	NR	1 = not at all; 2 = a little; 3 = moderately; 4 = quite a bit; 5 = extremely	NO	NO	YES	NO	NO	NO	NO	NA		Circumplex model		Posner et al., 2005	15 minutes	The positive affect scale included items that represent activated (happy, cheerful) and deactivated (calm or relaxed) pleasure (Cronbach’s α = 0.84). The negative affect scale included items that represent activated (anxious, stressed) and deactivated (depressed, angry) displeasure (Cronbach’s α = 0.87).				The participants were asked about their affective states "just before the beep went off"
Liao et al., 2017 a+b	calm or relaxed	MOBILE	deactivated pleasure	1-5	NA	NR	1 = not at all; 2 = a little; 3 = moderately; 4 = quite a bit; 5 = extremely	NO	NO	YES	NO	NO	NO	NO	NA		Circumplex model		Posner et al., 2005	15 minutes	The positive affect scale included items that represent activated (happy, cheerful) and deactivated (calm or relaxed) pleasure (Cronbach’s α = 0.84). The negative affect scale included items that represent activated (anxious, stressed) and deactivated (depressed, angry) displeasure (Cronbach’s α = 0.87).				The participants were asked about their affective states "just before the beep went off"
Liao et al., 2017 a+b	anxious	MOBILE	activated displeasure	1-5	NA	NR	1 = not at all; 2 = a little; 3 = moderately; 4 = quite a bit; 5 = extremely	NO	NO	YES	NO	NO	NO	NO	NA		Circumplex model		Posner et al., 2005	15 minutes	The positive affect scale included items that represent activated (happy, cheerful) and deactivated (calm or relaxed) pleasure (Cronbach’s α = 0.84). The negative affect scale included items that represent activated (anxious, stressed) and deactivated (depressed, angry) displeasure (Cronbach’s α = 0.87).				The participants were asked about their affective states "just before the beep went off"
Liao et al., 2017 a+b	stressed	MOBILE	activated displeasure	1-5	NA	NR	1 = not at all; 2 = a little; 3 = moderately; 4 = quite a bit; 5 = extremely	NO	NO	YES	NO	NO	NO	NO	NA		Circumplex model		Posner et al., 2005	15 minutes	The positive affect scale included items that represent activated (happy, cheerful) and deactivated (calm or relaxed) pleasure (Cronbach’s α = 0.84). The negative affect scale included items that represent activated (anxious, stressed) and deactivated (depressed, angry) displeasure (Cronbach’s α = 0.87).				The participants were asked about their affective states "just before the beep went off"
Liao et al., 2017 a+b	depressed	MOBILE	deactivated displeasure	1-5	NA	NR	1 = not at all; 2 = a little; 3 = moderately; 4 = quite a bit; 5 = extremely	NO	NO	YES	NO	NO	NO	NO	NA		Circumplex model		Posner et al., 2005	15 minutes	The positive affect scale included items that represent activated (happy, cheerful) and deactivated (calm or relaxed) pleasure (Cronbach’s α = 0.84). The negative affect scale included items that represent activated (anxious, stressed) and deactivated (depressed, angry) displeasure (Cronbach’s α = 0.87).				The participants were asked about their affective states "just before the beep went off"
Liao et al., 2017 a+b	angry	MOBILE	deactivated displeasure	1-5	NA	NR	1 = not at all; 2 = a little; 3 = moderately; 4 = quite a bit; 5 = extremely	NO	NO	YES	NO	NO	NO	NO	NA		Circumplex model		Posner et al., 2005	15 minutes	The positive affect scale included items that represent activated (happy, cheerful) and deactivated (calm or relaxed) pleasure (Cronbach’s α = 0.84). The negative affect scale included items that represent activated (anxious, stressed) and deactivated (depressed, angry) displeasure (Cronbach’s α = 0.87).				The participants were asked about their affective states "just before the beep went off"
Madden et al. 2020	happy	NA	positive affect	NR	NR	How HAPPY were you feeling just before the beep went off?	1 = not at all; 2 = a little; 3 = moderately; 4 = quite a bit; 5 = extremely	NO	NO	YES	NO	NO	YES	NO	different affective disorders		Circumplex model		Posner et al., 2005	9 minutes	Cronbach’s α = 0.63) and four items addressing negative affect were also combined for a composite scale (Cronbach’s α = 0.89)
Madden et al. 2020	calm/relaxed	NA	positive affect	NR	NR	How CALM or RELAXED were you feeling just before the beep went off?	1 = not at all; 2 = a little; 3 = moderately; 4 = quite a bit; 5 = extremely	NO	NO	YES	NO	NO	YES	NO	different affective disorders		Circumplex model		Posner et al., 2005	9 minutes	Cronbach’s α = 0.63) and four items addressing negative affect were also combined for a composite scale (Cronbach’s α = 0.89)
Madden et al. 2020	stressed	NA	negative affect	NR	NR	How STRESSED were you feeling just before the beep went off?	1 = not at all; 2 = a little; 3 = moderately; 4 = quite a bit; 5 = extremely	NO	NO	YES	NO	NO	YES	NO	different affective disorders		Circumplex model		Posner et al., 2005	9 minutes	Cronbach’s α = 0.63) and four items addressing negative affect were also combined for a composite scale (Cronbach’s α = 0.89)
Madden et al. 2020	frustrated/angry	NA	negative affect	NR	NR	How FRUSTRATED or ANGRY were you feeling just before the beep went off?	1 = not at all; 2 = a little; 3 = moderately; 4 = quite a bit; 5 = extremely	NO	NO	YES	NO	NO	YES	NO	different affective disorders		Circumplex model		Posner et al., 2005	9 minutes	Cronbach’s α = 0.63) and four items addressing negative affect were also combined for a composite scale (Cronbach’s α = 0.89)
Madden et al. 2020	tense/anxious	NA	negative affect	NR	NR	How TENSE or ANXIOUS were you feeling just before the beep went off?	1 = not at all; 2 = a little; 3 = moderately; 4 = quite a bit; 5 = extremely	NO	NO	YES	NO	NO	YES	NO	different affective disorders		Circumplex model		Posner et al., 2005	9 minutes	Cronbach’s α = 0.63) and four items addressing negative affect were also combined for a composite scale (Cronbach’s α = 0.89)
Madden et al. 2020	sad/depressed	NA	negative affect	NR	NR	How SAD or DEPRESSED were you feeling just before the beep went off?	1 = not at all; 2 = a little; 3 = moderately; 4 = quite a bit; 5 = extremely	NO	NO	YES	NO	NO	YES	NO	different affective disorders		Circumplex model		Posner et al., 2005	9 minutes	Cronbach’s α = 0.63) and four items addressing negative affect were also combined for a composite scale (Cronbach’s α = 0.89)
McLean et al., 2018	NR	NA	affect valence	7 point likert scale	NA	What is your mood?	Very Negative to Very Positive	NO	NO	YES	NO	NO	NO	NO	NA	YES				NR	NR
Merikangas et al., 2018	NR	NIMH	mood	1-7	NA	NR	1 = very happy; 7 = very sad	NO	NO	YES	NO	NO	YES	NO	lifetime history of depression disorder		NR			NR	NR
Merikangas et al., 2018	NR	NIMH	energy	1-7	NA	NR	1 = very tired; 7 = very energetic	NO	NO	YES	NO	NO	YES	NO	lifetime history of depression disorder		NR			NR	NR
Michalak et al., 2022	NR	NA	mood	-2-2	NA	How did you feel during the last hour?	-2 = very negative ; 2 very positive	NO	NO	YES	NO	NO	YES	NO	MDD		NR			´NR	NR
Pannicke et al., 2020	cheerful	NA	Positive affect	NA	0-100	NR	0 = not at all; 100 = very much	NO	NO	YES	NO	NO	NO	NO	NA	NO	German version of the PANAS		Watson et al. 1988; Breyer & Bluemke, 2016	1 hour	The within-person reliability of affect items was calculated using the variance decomposition technique (Shrout & Lane, 2012) and wasmoderate for positive affect (Rc = .78) as well as for negative affect (Rc = .69) according to Shrout (1998)
Pannicke et al., 2020	enthusiastic	NA	Positive affect	NA	0-100	NR	0 = not at all; 100 = very much	NO	NO	YES	NO	NO	NO	NO	NA	NO	German version of the PANAS		Watson et al. 1988; Breyer & Bluemke, 2016	1 hour	The within-person reliability of affect items was calculated using the variance decomposition technique (Shrout & Lane, 2012) and wasmoderate for positive affect (Rc = .78) as well as for negative affect (Rc = .69) according to Shrout (1998)
Pannicke et al., 2020	relaxed	NA	Positive affect	NA	0-100	NR	0 = not at all; 100 = very much	NO	NO	YES	NO	NO	NO	NO	NA	NO	German version of the PANAS		Watson et al. 1988; Breyer & Bluemke, 2016	1 hour	The within-person reliability of affect items was calculated using the variance decomposition technique (Shrout & Lane, 2012) and wasmoderate for positive affect (Rc = .78) as well as for negative affect (Rc = .69) according to Shrout (1998)
Pannicke et al., 2020	calm	NA	Positive affect	NA	0-100	NR	0 = not at all; 100 = very much	NO	NO	YES	NO	NO	NO	NO	NA	NO	German version of the PANAS		Watson et al. 1988; Breyer & Bluemke, 2016	1 hour	The within-person reliability of affect items was calculated using the variance decomposition technique (Shrout & Lane, 2012) and wasmoderate for positive affect (Rc = .78) as well as for negative affect (Rc = .69) according to Shrout (1998)
Pannicke et al., 2020	active	NA	Positive affect	NA	0-100	NR	0 = not at all; 100 = very much	NO	NO	YES	NO	NO	NO	NO	NA	NO	German version of the PANAS		Watson et al. 1988; Breyer & Bluemke, 2016	1 hour	The within-person reliability of affect items was calculated using the variance decomposition technique (Shrout & Lane, 2012) and wasmoderate for positive affect (Rc = .78) as well as for negative affect (Rc = .69) according to Shrout (1998)
Pannicke et al., 2020	awake	NA	Positive affect	NA	0-100	NR	0 = not at all; 100 = very much	NO	NO	YES	NO	NO	NO	NO	NA	NO	German version of the PANAS		Watson et al. 1988; Breyer & Bluemke, 2016	1 hour	The within-person reliability of affect items was calculated using the variance decomposition technique (Shrout & Lane, 2012) and wasmoderate for positive affect (Rc = .78) as well as for negative affect (Rc = .69) according to Shrout (1998)
Pannicke et al., 2020	irritated	NA	Negative affect	NA	0-100	NR	0 = not at all; 100 = very much	NO	NO	YES	NO	NO	NO	NO	NA	NO	German version of the PANAS		Watson et al. 1988; Breyer & Bluemke, 2016	1 hour	The within-person reliability of affect items was calculated using the variance decomposition technique (Shrout & Lane, 2012) and wasmoderate for positive affect (Rc = .78) as well as for negative affect (Rc = .69) according to Shrout (1998)
Pannicke et al., 2020	worried	NA	Negative affect	NA	0-100	NR	0 = not at all; 100 = very much	NO	NO	YES	NO	NO	NO	NO	NA	NO	German version of the PANAS		Watson et al. 1988; Breyer & Bluemke, 2016	1 hour	The within-person reliability of affect items was calculated using the variance decomposition technique (Shrout & Lane, 2012) and wasmoderate for positive affect (Rc = .78) as well as for negative affect (Rc = .69) according to Shrout (1998)
Pannicke et al., 2020	troubled	NA	Negative affect	NA	0-100	NR	0 = not at all; 100 = very much	NO	NO	YES	NO	NO	NO	NO	NA	NO	German version of the PANAS		Watson et al. 1988; Breyer & Bluemke, 2016	1 hour	The within-person reliability of affect items was calculated using the variance decomposition technique (Shrout & Lane, 2012) and wasmoderate for positive affect (Rc = .78) as well as for negative affect (Rc = .69) according to Shrout (1998)
Pannicke et al., 2020	bored	NA	Negative affect	NA	0-100	NR	0 = not at all; 100 = very much	NO	NO	YES	NO	NO	NO	NO	NA	NO	German version of the PANAS		Watson et al. 1988; Breyer & Bluemke, 2016	1 hour	The within-person reliability of affect items was calculated using the variance decomposition technique (Shrout & Lane, 2012) and wasmoderate for positive affect (Rc = .78) as well as for negative affect (Rc = .69) according to Shrout (1998)
Pannicke et al., 2020	nervous/stressed	NA	Negative affect	NA	0-100	NR	0 = not at all; 100 = very much	NO	NO	YES	NO	NO	NO	NO	NA	NO	German version of the PANAS		Watson et al. 1988; Breyer & Bluemke, 2016	1 hour	The within-person reliability of affect items was calculated using the variance decomposition technique (Shrout & Lane, 2012) and wasmoderate for positive affect (Rc = .78) as well as for negative affect (Rc = .69) according to Shrout (1998)
Pannicke et al., 2020	dissatisfied with oneself	NA	Negative affect	NA	0-100	NR	0 = not at all; 100 = very much	NO	NO	YES	NO	NO	NO	NO	NA	NO	German version of the PANAS		Watson et al. 1988; Breyer & Bluemke, 2016	1 hour	The within-person reliability of affect items was calculated using the variance decomposition technique (Shrout & Lane, 2012) and wasmoderate for positive affect (Rc = .78) as well as for negative affect (Rc = .69) according to Shrout (1998)
Pinto et al., 2021	affective valence	NA	affect	-5 - 5	NA	how are you feeling right now?	− 5 = very bad, 0 = neutral, + 5 = very good	NO	NO	YES	NO	NO	YES	NO	Breast cancer survivors	NO			Hardy & Rejeski, 1989	NR	NR
Pinto et al., 2021	sadness	NA	affect	0 - 10	NA	How sad do you feel right now?	0 = not at all, 10 = extremely	NO	NO	YES	NO	NO	YES	NO	Breast cancer survivors	NO			NR	NR	NR
Pinto et al., 2021	anxiety	NA	affect	0 - 10	NA	How anxious do you feel right now?	0 = not at all, 10 = extremely	NO	NO	YES	NO	NO	YES	NO	Breast cancer survivors	NO			NR	NR	NR
Pinto et al., 2021	stress	NA	affect	0 - 10	NA	How stressed do you feel right now?	0 = not at all, 10 = extremely	NO	NO	YES	NO	NO	YES	NO	Breast cancer survivors	NO			NR	NR	NR
Poppe et al., 2021	fatigue	NA	mental stressor	1 - 10	NA	NR	1 = absolutely not; 10 = very much	NO	NO	YES	NO	NO	YES	NO	Type 2 Diabetes	YES				NR	NR				Participants were instructed to indicate how strongly they experienced the stressor “right now”
Poppe et al., 2021	stress	NA	mental stressor	1 - 10	NA	NR	1 = absolutely not; 10 = very much	NO	NO	YES	NO	NO	YES	NO	Type 2 Diabetes	YES				NR	NR				Participants were instructed to indicate how strongly they experienced the stressor “right now”
Poppe et al., 2021	sadness	NA	mental stressor	1 - 10	NA	NR	1 = absolutely not; 10 = very much	NO	NO	YES	NO	NO	YES	NO	Type 2 Diabetes	YES				NR	NR				Participants were instructed to indicate how strongly they experienced the stressor “right now”
Powell et al., 2009	positive affectivity	NA	mood	NA	0-100	Right now, how cheerful do you feel?	0 = not at all; 100 = extremely	NO	NO	YES	NO	NO	YES	NO	people who had undergone joint replacement surgery 12 months previously	NO			Chadwick, 2005	NR	Cronbach’s alphas for this scale over the first six time points ranged from .60 to .87 (n _x0001_ 25 to n _x0001_ 14); for five of these alpha >.7. PANAS: The measure showed high internal reliability on both subscales: Cronbach’s =.90 and .80 for the negative and positive subscales
Powell et al., 2009	negative affectivity	NA	mood	NA	0-100	Right now, how irritable do you feel?	0 = not at all; 100 = extremely	NO	NO	YES	NO	NO	YES	NO	people who had undergone joint replacement surgery 12 months previously	NO			Chadwick, 2005	NR	Cronbach’s alphas for this scale over the first six time points ranged from .60 to .87 (n _x0001_ 25 to n _x0001_ 14); for five of these alpha >.7. PANAS: The measure showed high internal reliability on both subscales: Cronbach’s =.90 and .80 for the negative and positive subscales
Powell et al., 2009	negative affectivity	NA	mood	NA	0-100	Right now, how depressed do you feel?	0 = not at all; 100 = extremely	NO	NO	YES	NO	NO	YES	NO	people who had undergone joint replacement surgery 12 months previously	NO			Chadwick, 2005	NR	Cronbach’s alphas for this scale over the first six time points ranged from .60 to .87 (n _x0001_ 25 to n _x0001_ 14); for five of these alpha >.7. PANAS: The measure showed high internal reliability on both subscales: Cronbach’s =.90 and .80 for the negative and positive subscales
Powell et al., 2009	negative affectivity	NA	mood	NA	0-100	Right now, how anxious do you feel?	0 = not at all; 100 = extremely	NO	NO	YES	NO	NO	YES	NO	people who had undergone joint replacement surgery 12 months previously	NO			Chadwick, 2005	NR	Cronbach’s alphas for this scale over the first six time points ranged from .60 to .87 (n _x0001_ 25 to n _x0001_ 14); for five of these alpha >.7. PANAS: The measure showed high internal reliability on both subscales: Cronbach’s =.90 and .80 for the negative and positive subscales
Powell et al., 2009	negative affectivity	NA	mood	NA	0-100	Right now, how frustrated do you feel?	0 = not at all; 100 = extremely	NO	NO	YES	NO	NO	YES	NO	people who had undergone joint replacement surgery 12 months previously	NO			Chadwick, 2005	NR	Cronbach’s alphas for this scale over the first six time points ranged from .60 to .87 (n _x0001_ 25 to n _x0001_ 14); for five of these alpha >.7. PANAS: The measure showed high internal reliability on both subscales: Cronbach’s =.90 and .80 for the negative and positive subscales
Reichert et al., 2016; 2017	Valence	URGENCY	affective states	NA	0-100	At this moment I feel…	unwell-well	NO	NO	YES	NO	NO	NO	NO	NA	NO		MDMQ short scale	Wilhelm & Schoebi, 2007	15 minutes	the reliability coefficients were 0.92 (valence) and 0.90 (energetic arousal and calmness) on the between-person level; 0.70 (valence and calmness) and 0.77 (energetic arousal) were reported on the within-person level.			the items were presented in reversed polarity and in a mixed order, as recommended by Wilhelm and Schoebi
Reichert et al., 2016; 2017	Valence	URGENCY	affective states	NA	0-100	At this moment I feel…	discontent-content	NO	NO	YES	NO	NO	NO	NO	NA	NO		MDMQ short scale	Wilhelm & Schoebi, 2007	15 minutes	the reliability coefficients were 0.92 (valence) and 0.90 (energetic arousal and calmness) on the between-person level; 0.70 (valence and calmness) and 0.77 (energetic arousal) were reported on the within-person level.			the items were presented in reversed polarity and in a mixed order, as recommended by Wilhelm and Schoebi
Reichert et al., 2016; 2017	energetic arousal	URGENCY	affective states	NA	0-100	At this moment I feel…	tired-awake	NO	NO	YES	NO	NO	NO	NO	NA	NO		MDMQ short scale	Wilhelm & Schoebi, 2007	15 minutes	the reliability coefficients were 0.92 (valence) and 0.90 (energetic arousal and calmness) on the between-person level; 0.70 (valence and calmness) and 0.77 (energetic arousal) were reported on the within-person level.			the items were presented in reversed polarity and in a mixed order, as recommended by Wilhelm and Schoebi
Reichert et al., 2016; 2017	energetic arousal	URGENCY	affective states	NA	0-100	At this moment I feel…	without energy-full of energy	NO	NO	YES	NO	NO	NO	NO	NA	NO		MDMQ short scale	Wilhelm & Schoebi, 2007	15 minutes	the reliability coefficients were 0.92 (valence) and 0.90 (energetic arousal and calmness) on the between-person level; 0.70 (valence and calmness) and 0.77 (energetic arousal) were reported on the within-person level.			the items were presented in reversed polarity and in a mixed order, as recommended by Wilhelm and Schoebi
Reichert et al., 2016; 2017	calmness	URGENCY	affective states	NA	0-100	At this moment I feel…	relaxed-tense	NO	NO	YES	NO	NO	NO	NO	NA	NO		MDMQ short scale	Wilhelm & Schoebi, 2007	15 minutes	the reliability coefficients were 0.92 (valence) and 0.90 (energetic arousal and calmness) on the between-person level; 0.70 (valence and calmness) and 0.77 (energetic arousal) were reported on the within-person level.			the items were presented in reversed polarity and in a mixed order, as recommended by Wilhelm and Schoebi
Reichert et al., 2016; 2017	calmness	URGENCY	affective states	NA	0-100	At this moment I feel…	calm-agitated	NO	NO	YES	NO	NO	NO	NO	NA	NO		MDMQ short scale	Wilhelm & Schoebi, 2007	15 minutes	the reliability coefficients were 0.92 (valence) and 0.90 (energetic arousal and calmness) on the between-person level; 0.70 (valence and calmness) and 0.77 (energetic arousal) were reported on the within-person level.			the items were presented in reversed polarity and in a mixed order, as recommended by Wilhelm and Schoebi
Ruissen et al., 2022	Happy	NA	Incidental affect	NA	0-100	How [ADJECTIVE] do you feel right now?	0 = not at all; 100 = extremely	NO	NO	YES	NO	NO	NO	NO	NA	NO	PANAS		Watson et al. 1988; Watson & Clark, 1999	20 minutes	positive and negative affect scales demonstrated acceptable reliability		Although the PANAS traditionally includes 20 adjectives, in the present study, for the momentary scale, 8 adjectives were selected
Ruissen et al., 2022	Confident	NA	Incidental affect	NA	0-100	How [ADJECTIVE] do you feel right now?	0 = not at all; 100 = extremely	NO	NO	YES	NO	NO	NO	NO	NA	NO	PANAS		Watson et al. 1988; Watson & Clark, 1999	20 minutes	positive and negative affect scales demonstrated acceptable reliability		Although the PANAS traditionally includes 20 adjectives, in the present study, for the momentary scale, 8 adjectives were selected
Ruissen et al., 2022	Content	NA	Incidental affect	NA	0-100	How [ADJECTIVE] do you feel right now?	0 = not at all; 100 = extremely	NO	NO	YES	NO	NO	NO	NO	NA	NO	PANAS		Watson et al. 1988; Watson & Clark, 1999	20 minutes	positive and negative affect scales demonstrated acceptable reliability		Although the PANAS traditionally includes 20 adjectives, in the present study, for the momentary scale, 8 adjectives were selected
Ruissen et al., 2022	Excited	NA	Incidental affect	NA	0-100	How [ADJECTIVE] do you feel right now?	0 = not at all; 100 = extremely	NO	NO	YES	NO	NO	NO	NO	NA	NO	PANAS		Watson et al. 1988; Watson & Clark, 1999	20 minutes	positive and negative affect scales demonstrated acceptable reliability		Although the PANAS traditionally includes 20 adjectives, in the present study, for the momentary scale, 8 adjectives were selected
Ruissen et al., 2022	Ashamed	NA	Incidental affect	NA	0-100	How [ADJECTIVE] do you feel right now?	0 = not at all; 100 = extremely	NO	NO	YES	NO	NO	NO	NO	NA	NO	PANAS		Watson et al. 1988; Watson & Clark, 1999	20 minutes	positive and negative affect scales demonstrated acceptable reliability		Although the PANAS traditionally includes 20 adjectives, in the present study, for the momentary scale, 8 adjectives were selected
Ruissen et al., 2022	Nervous	NA	Incidental affect	NA	0-100	How [ADJECTIVE] do you feel right now?	0 = not at all; 100 = extremely	NO	NO	YES	NO	NO	NO	NO	NA	NO	PANAS		Watson et al. 1988; Watson & Clark, 1999	20 minutes	positive and negative affect scales demonstrated acceptable reliability		Although the PANAS traditionally includes 20 adjectives, in the present study, for the momentary scale, 8 adjectives were selected
Ruissen et al., 2022	Sad	NA	Incidental affect	NA	0-100	How [ADJECTIVE] do you feel right now?	0 = not at all; 100 = extremely	NO	NO	YES	NO	NO	NO	NO	NA	NO	PANAS		Watson et al. 1988; Watson & Clark, 1999	20 minutes	positive and negative affect scales demonstrated acceptable reliability		Although the PANAS traditionally includes 20 adjectives, in the present study, for the momentary scale, 8 adjectives were selected
Ruissen et al., 2022	Angry	NA	Incidental affect	NA	0-100	How [ADJECTIVE] do you feel right now?	0 = not at all; 100 = extremely	NO	NO	YES	NO	NO	NO	NO	NA	NO	PANAS		Watson et al. 1988; Watson & Clark, 1999	20 minutes	positive and negative affect scales demonstrated acceptable reliability		Although the PANAS traditionally includes 20 adjectives, in the present study, for the momentary scale, 8 adjectives were selected
Schwerdtfeger et al., 2010	active	NA	affective states	1-5	NA	NR	1 = not at all; 5 = very much so	NO	NO	YES	NO	NO	NO	NO	NA	NO		German version of the positive and negative affect schedule	Krone et al., 1996	NR	Cronbach’s α = .88 for PA and .84 for NA				Participants were asked to rate how they felt during the recording day.
Schwerdtfeger et al., 2010	awake	NA	affective states	1-5	NA	NR	1 = not at all; 5 = very much so	NO	NO	YES	NO	NO	NO	NO	NA	NO		German version of the positive and negative affect schedule	Krone et al., 1996	NR	Cronbach’s α = .88 for PA and .84 for NA				Participants were asked to rate how they felt during the recording day.
Schwerdtfeger et al., 2010	dynamic	NA	affective states	1-5	NA	NR	1 = not at all; 5 = very much so	NO	NO	YES	NO	NO	NO	NO	NA	NO		German version of the positive and negative affect schedule	Krone et al., 1996	NR	Cronbach’s α = .88 for PA and .84 for NA				Participants were asked to rate how they felt during the recording day.
Schwerdtfeger et al., 2010	powerful	NA	affective states	1-5	NA	NR	1 = not at all; 5 = very much so	NO	NO	YES	NO	NO	NO	NO	NA	NO		German version of the positive and negative affect schedule	Krone et al., 1996	NR	Cronbach’s α = .88 for PA and .84 for NA				Participants were asked to rate how they felt during the recording day.
Schwerdtfeger et al., 2010	exhausted	NA	affective states	1-5	NA	NR	1 = not at all; 5 = very much so	NO	NO	YES	NO	NO	NO	NO	NA	NO		German version of the positive and negative affect schedule	Krone et al., 1996	NR	Cronbach’s α = .88 for PA and .84 for NA				Participants were asked to rate how they felt during the recording day.
Schwerdtfeger et al., 2010	tired	NA	affective states	1-5	NA	NR	1 = not at all; 5 = very much so	NO	NO	YES	NO	NO	NO	NO	NA	NO		German version of the positive and negative affect schedule	Krone et al., 1996	NR	Cronbach’s α = .88 for PA and .84 for NA				Participants were asked to rate how they felt during the recording day.
Schwerdtfeger et al., 2010	relaxed	NA	affective states	1-5	NA	NR	1 = not at all; 5 = very much so	NO	NO	YES	NO	NO	NO	NO	NA	NO		German version of the positive and negative affect schedule	Krone et al., 1996	NR	Cronbach’s α = .88 for PA and .84 for NA				Participants were asked to rate how they felt during the recording day.
Schwerdtfeger et al., 2010	lively	NA	affective states	1-5	NA	NR	1 = not at all; 5 = very much so	NO	NO	YES	NO	NO	NO	NO	NA	NO		German version of the positive and negative affect schedule	Krone et al., 1996	NR	Cronbach’s α = .88 for PA and .84 for NA				Participants were asked to rate how they felt during the recording day.
Schwerdtfeger et al., 2010	nervous	NA	affective states	1-5	NA	NR	1 = not at all; 5 = very much so	NO	NO	YES	NO	NO	NO	NO	NA	NO		German version of the positive and negative affect schedule	Krone et al., 1996	NR	Cronbach’s α = .88 for PA and .84 for NA				Participants were asked to rate how they felt during the recording day.
Schwerdtfeger et al., 2010	depressed	NA	affective states	1-5	NA	NR	1 = not at all; 5 = very much so	NO	NO	YES	NO	NO	NO	NO	NA	NO		German version of the positive and negative affect schedule	Krone et al., 1996	NR	Cronbach’s α = .88 for PA and .84 for NA				Participants were asked to rate how they felt during the recording day.
Schwerdtfeger et al., 2010	stressed	NA	affective states	1-5	NA	NR	1 = not at all; 5 = very much so	NO	NO	YES	NO	NO	NO	NO	NA	NO		German version of the positive and negative affect schedule	Krone et al., 1996	NR	Cronbach’s α = .88 for PA and .84 for NA				Participants were asked to rate how they felt during the recording day.
Schwerdtfeger et al., 2010	irritable	NA	affective states	1-5	NA	NR	1 = not at all; 5 = very much so	NO	NO	YES	NO	NO	NO	NO	NA	NO		German version of the positive and negative affect schedule	Krone et al., 1996	NR	Cronbach’s α = .88 for PA and .84 for NA				Participants were asked to rate how they felt during the recording day.
Schwerdtfeger et al., 2010	content	NA	affective states	1-5	NA	NR	1 = not at all; 5 = very much so	NO	NO	YES	NO	NO	NO	NO	NA	NO		German version of the positive and negative affect schedule	Krone et al., 1996	NR	Cronbach’s α = .88 for PA and .84 for NA				Participants were asked to rate how they felt during the recording day.
Schwerdtfeger et al., 2010	happy	NA	affective states	1-5	NA	NR	1 = not at all; 5 = very much so	NO	NO	YES	NO	NO	NO	NO	NA	NO		German version of the positive and negative affect schedule	Krone et al., 1996	NR	Cronbach’s α = .88 for PA and .84 for NA				Participants were asked to rate how they felt during the recording day.
Shin et al., 2020	good	NA	mood	NA	NA	How are you feeling now?	all items presented together; multiple select (each might be either selected or not)	NO	NO	YES	NO	NO	NO	NO	NA	YES				NR	NR
Shin et al., 2020	joyful	NA	mood	NA	NA	How are you feeling now?	all items presented together; multiple select (each might be either selected or not)	NO	NO	YES	NO	NO	NO	NO	NA	YES				NR	NR
Shin et al., 2020	tense	NA	mood	NA	NA	How are you feeling now?	all items presented together; multiple select (each might be either selected or not)	NO	NO	YES	NO	NO	NO	NO	NA	YES				NR	NR
Shin et al., 2020	tired	NA	mood	NA	NA	How are you feeling now?	all items presented together; multiple select (each might be either selected or not)	NO	NO	YES	NO	NO	NO	NO	NA	YES				NR	NR
Shin et al., 2020	depressed	NA	mood	NA	NA	How are you feeling now?	all items presented together; multiple select (each might be either selected or not)	NO	NO	YES	NO	NO	NO	NO	NA	YES				NR	NR
Shin et al., 2020	irritated	NA	mood	NA	NA	How are you feeling now?	all items presented together; multiple select (each might be either selected or not)	NO	NO	YES	NO	NO	NO	NO	NA	YES				NR	NR
Shin et al., 2020	angry	NA	mood	NA	NA	How are you feeling now?	all items presented together; multiple select (each might be either selected or not)	NO	NO	YES	NO	NO	NO	NO	NA	YES				NR	NR
Smith et al., 2020	NR	NA	momentary negative activated affect	1-5	NA	NR	1 = Not at all; 5 = Extremely	YES	NO	NO	NO	NO	YES	NO	obesity	NO	PANAS		Watson et al., 1999	NR	Each affect item was rated on a 5-point scale and summed to form composite negative and positive activated affect scales (α = .69 and α = .95, respectively).
Smith et al., 2020	NR	NA	momentary positive activated affect	1-5	NA	NR	1 = Not at all; 5 = Extremely	YES	NO	NO	NO	NO	YES	NO	obesity	NO	PANAS		Watson et al., 1999	NR	Each affect item was rated on a 5-point scale and summed to form composite negative and positive activated affect scales (α = .69 and α = .95, respectively).
Smith et al., 2021	happy	NA	current affective states	0-1	NA	NR	0 = no; 1 = yes	YES	NO	NO	NO	NO	YES/NO	NO	obesity	NR				NR	The reliability of the composite negative affect score was assessed using the two-level composite omega reliability coefficient, which is appropriate for clustered multilevel data
Smith et al., 2021	sad	NA	current affective states	0-1	NA	NR	0 = no; 1 = yes	YES	NO	NO	NO	NO	YES/NO	NO	obesity	NR				NR	The reliability of the composite negative affect score was assessed using the two-level composite omega reliability coefficient, which is appropriate for clustered multilevel data
Smith et al., 2021	frustrated	NA	current affective states	0-1	NA	NR	0 = no; 1 = yes	YES	NO	NO	NO	NO	YES/NO	NO	obesity	NR				NR	The reliability of the composite negative affect score was assessed using the two-level composite omega reliability coefficient, which is appropriate for clustered multilevel data
Smith et al., 2021	angry	NA	current affective states	0-1	NA	NR	0 = no; 1 = yes	YES	NO	NO	NO	NO	YES/NO	NO	obesity	NR				NR	The reliability of the composite negative affect score was assessed using the two-level composite omega reliability coefficient, which is appropriate for clustered multilevel data
Smith et al., 2021	stressed	NA	current affective states	0-1	NA	NR	0 = no; 1 = yes	YES	NO	NO	NO	NO	YES/NO	NO	obesity	NR				NR	The reliability of the composite negative affect score was assessed using the two-level composite omega reliability coefficient, which is appropriate for clustered multilevel data
Stavrakakis et al., 2015	talkative	MOOVD	positive affect	1-7	NA	I feel…	1 = not; 7 = very	NO	NO	YES	NO	NO	YES/NO	NO	depression	NO	Yes (Bylsma et al., 2011)		Bylsma et al., 2011	NR	NR
Stavrakakis et al., 2015	enthusiastic	MOOVD	positive affect	1-7	NA	I feel…	1 = not; 7 = very	NO	NO	YES	NO	NO	YES/NO	NO	depression	NO	Yes (Bylsma et al., 2011)		Bylsma et al., 2011	NR	NR
Stavrakakis et al., 2015	Confident	MOOVD	positive affect	1-7	NA	I feel…	1 = not; 7 = very	NO	NO	YES	NO	NO	YES/NO	NO	depression	NO	Yes (Bylsma et al., 2011)		Bylsma et al., 2011	NR	NR
Stavrakakis et al., 2015	cheerful	MOOVD	positive affect	1-7	NA	I feel…	1 = not; 7 = very	NO	NO	YES	NO	NO	YES/NO	NO	depression	NO	Yes (Bylsma et al., 2011)		Bylsma et al., 2011	NR	NR
Stavrakakis et al., 2015	energetic	MOOVD	positive affect	1-7	NA	I feel…	1 = not; 7 = very	NO	NO	YES	NO	NO	YES/NO	NO	depression	NO	Yes (Bylsma et al., 2011)		Bylsma et al., 2011	NR	NR
Stavrakakis et al., 2015	satisfied	MOOVD	positive affect	1-7	NA	I feel…	1 = not; 7 = very	NO	NO	YES	NO	NO	YES/NO	NO	depression	NO	Yes (Bylsma et al., 2011)		Bylsma et al., 2011	NR	NR
Stavrakakis et al., 2015	happy	MOOVD	positive affect	1-7	NA	I feel…	1 = not; 7 = very	NO	NO	YES	NO	NO	YES/NO	NO	depression	NO	Yes (Bylsma et al., 2011)		Bylsma et al., 2011	NR	NR
Stavrakakis et al., 2015	tense	MOOVD	negative affect	1-7	NA	I feel…	1 = not; 7 = very	NO	NO	YES	NO	NO	YES/NO	NO	depression	NO	Yes (Bylsma et al., 2011)		Bylsma et al., 2011	NR	NR
Stavrakakis et al., 2015	anxious	MOOVD	negative affect	1-7	NA	I feel…	1 = not; 7 = very	NO	NO	YES	NO	NO	YES/NO	NO	depression	NO	Yes (Bylsma et al., 2011)		Bylsma et al., 2011	NR	NR
Stavrakakis et al., 2015	distracted	MOOVD	negative affect	1-7	NA	I feel…	1 = not; 7 = very	NO	NO	YES	NO	NO	YES/NO	NO	depression	NO	Yes (Bylsma et al., 2011)		Bylsma et al., 2011	NR	NR
Stavrakakis et al., 2015	restless	MOOVD	negative affect	1-7	NA	I feel…	1 = not; 7 = very	NO	NO	YES	NO	NO	YES/NO	NO	depression	NO	Yes (Bylsma et al., 2011)		Bylsma et al., 2011	NR	NR
Stavrakakis et al., 2015	irritated	MOOVD	negative affect	1-7	NA	I feel…	1 = not; 7 = very	NO	NO	YES	NO	NO	YES/NO	NO	depression	NO	Yes (Bylsma et al., 2011)		Bylsma et al., 2011	NR	NR
Stavrakakis et al., 2015	depressed	MOOVD	negative affect	1-7	NA	I feel…	1 = not; 7 = very	NO	NO	YES	NO	NO	YES/NO	NO	depression	NO	Yes (Bylsma et al., 2011)		Bylsma et al., 2011	NR	NR
Stavrakakis et al., 2015	guilty	MOOVD	negative affect	1-7	NA	I feel…	1 = not; 7 = very	NO	NO	YES	NO	NO	YES/NO	NO	depression	NO	Yes (Bylsma et al., 2011)		Bylsma et al., 2011	NR	NR
Stevenson et al., 2022	stressed	NA	affective states	0-10	NA	Please rate how you feel right now	0 = minimal; 10 = maximal	NO	NO	YES	NO	NO	YES	NO	alcohol use disorder	NO	PANAS-X		Watson et al., 1988	NR	omega for negative (within = .75; between = .88) and positive affect (within = .71; between = .87)
Stevenson et al., 2022	anxious	NA	affective states	0-10	NA	Please rate how you feel right now	0 = minimal; 10 = maximal	NO	NO	YES	NO	NO	YES	NO	alcohol use disorder	NO	PANAS-X		Watson et al., 1988	NR	omega for negative (within = .75; between = .88) and positive affect (within = .71; between = .87)
Stevenson et al., 2022	angry	NA	affective states	0-10	NA	Please rate how you feel right now	0 = minimal; 10 = maximal	NO	NO	YES	NO	NO	YES	NO	alcohol use disorder	NO	PANAS-X		Watson et al., 1988	NR	omega for negative (within = .75; between = .88) and positive affect (within = .71; between = .87)
Stevenson et al., 2022	sad	NA	affective states	0-10	NA	Please rate how you feel right now	0 = minimal; 10 = maximal	NO	NO	YES	NO	NO	YES	NO	alcohol use disorder	NO	PANAS-X		Watson et al., 1988	NR	omega for negative (within = .75; between = .88) and positive affect (within = .71; between = .87)
Stevenson et al., 2022	excited	NA	affective states	0-10	NA	Please rate how you feel right now	0 = minimal; 10 = maximal	NO	NO	YES	NO	NO	YES	NO	alcohol use disorder	NO	PANAS-X		Watson et al., 1988	NR	omega for negative (within = .75; between = .88) and positive affect (within = .71; between = .87)
Stevenson et al., 2022	happy	NA	affective states	0-10	NA	Please rate how you feel right now	0 = minimal; 10 = maximal	NO	NO	YES	NO	NO	YES	NO	alcohol use disorder	NO	PANAS-X		Watson et al., 1988	NR	omega for negative (within = .75; between = .88) and positive affect (within = .71; between = .87)
Stevenson et al., 2022	content	NA	affective states	0-10	NA	Please rate how you feel right now	0 = minimal; 10 = maximal	NO	NO	YES	NO	NO	YES	NO	alcohol use disorder	NO	PANAS-X		Watson et al., 1988	NR	omega for negative (within = .75; between = .88) and positive affect (within = .71; between = .87)
Stevenson et al., 2022	relaxed	NA	affective states	0-10	NA	Please rate how you feel right now	0 = minimal; 10 = maximal	NO	NO	YES	NO	NO	YES	NO	alcohol use disorder	NO	PANAS-X		Watson et al., 1988	NR	omega for negative (within = .75; between = .88) and positive affect (within = .71; between = .87)
Sudeck et al., 2018	Valence	NA	affective states	0-6	NA	At this moment I feel…	unwell-well	NO	NO	YES	NO	NO	NO	NO	NA	NO		MDMQ german version	Wilhelm & Schoebi, 2007	NR	We also found satisfying to good internal consistencies for each pair of adjectives in the present sample. At the within-person level, the estimated interitem correlations were r = .75 for affective valence, r = .60 for calmness, and r = .76 for energetic arousal. At the between-person level, the estimated interitem correlations were even higher, ranging between r = .93 (energetic arousal) and r …
Sudeck et al., 2018	Valence	NA	affective states	0-6	NA	At this moment I feel…	discontent-content	NO	NO	YES	NO	NO	NO	NO	NA	NO		MDMQ german version	Wilhelm & Schoebi, 2007	NR	We also found satisfying to good internal consistencies for each pair of adjectives in the present sample. At the within-person level, the estimated interitem correlations were r = .75 for affective valence, r = .60 for calmness, and r = .76 for energetic arousal. At the between-person level, the estimated interitem correlations were even higher, ranging between r = .93 (energetic arousal) and r …
Sudeck et al., 2018	energetic arousal	NA	affective states	0-6	NA	At this moment I feel…	tired-awake	NO	NO	YES	NO	NO	NO	NO	NA	NO		MDMQ german version	Wilhelm & Schoebi, 2007	NR	We also found satisfying to good internal consistencies for each pair of adjectives in the present sample. At the within-person level, the estimated interitem correlations were r = .75 for affective valence, r = .60 for calmness, and r = .76 for energetic arousal. At the between-person level, the estimated interitem correlations were even higher, ranging between r = .93 (energetic arousal) and r …
Sudeck et al., 2018	energetic arousal	NA	affective states	0-6	NA	At this moment I feel…	without energy-full of energy	NO	NO	YES	NO	NO	NO	NO	NA	NO		MDMQ german version	Wilhelm & Schoebi, 2007	NR	We also found satisfying to good internal consistencies for each pair of adjectives in the present sample. At the within-person level, the estimated interitem correlations were r = .75 for affective valence, r = .60 for calmness, and r = .76 for energetic arousal. At the between-person level, the estimated interitem correlations were even higher, ranging between r = .93 (energetic arousal) and r …
Sudeck et al., 2018	calmness	NA	affective states	0-6	NA	At this moment I feel…	relaxed-tense	NO	NO	YES	NO	NO	NO	NO	NA	NO		MDMQ german version	Wilhelm & Schoebi, 2007	NR	We also found satisfying to good internal consistencies for each pair of adjectives in the present sample. At the within-person level, the estimated interitem correlations were r = .75 for affective valence, r = .60 for calmness, and r = .76 for energetic arousal. At the between-person level, the estimated interitem correlations were even higher, ranging between r = .93 (energetic arousal) and r …
Sudeck et al., 2018	calmness	NA	affective states	0-6	NA	At this moment I feel…	calm-agitated	NO	NO	YES	NO	NO	NO	NO	NA	NO		MDMQ german version	Wilhelm & Schoebi, 2007	NR	We also found satisfying to good internal consistencies for each pair of adjectives in the present sample. At the within-person level, the estimated interitem correlations were r = .75 for affective valence, r = .60 for calmness, and r = .76 for energetic arousal. At the between-person level, the estimated interitem correlations were even higher, ranging between r = .93 (energetic arousal) and r …
Takano et al., 2013	scared	NA	negative mood states	1-7	NA	NR	1 = not at all; 7 = very much	NO	NO	YES	NO	NO	NO	NO	NA	NO	PANAS		Watson et al., 1988	30 minutes	We also calculated person-level reliability and confirmed that both negative and positive affect had good internal consistency (both more than .99)
Takano et al., 2013	afraid	NA	negative mood states	1-7	NA	NR	1 = not at all; 7 = very much	NO	NO	YES	NO	NO	NO	NO	NA	NO	PANAS		Watson et al., 1988	30 minutes	We also calculated person-level reliability and confirmed that both negative and positive affect had good internal consistency (both more than .99)
Takano et al., 2013	upset	NA	negative mood states	1-7	NA	NR	1 = not at all; 7 = very much	NO	NO	YES	NO	NO	NO	NO	NA	NO	PANAS		Watson et al., 1988	30 minutes	We also calculated person-level reliability and confirmed that both negative and positive affect had good internal consistency (both more than .99)
Takano et al., 2013	active	NA	positive mood states	1-7	NA	NR	1 = not at all; 7 = very much	NO	NO	YES	NO	NO	NO	NO	NA	NO	PANAS		Watson et al., 1988	30 minutes	We also calculated person-level reliability and confirmed that both negative and positive affect had good internal consistency (both more than .99)
Takano et al., 2013	proud	NA	positive mood states	1-7	NA	NR	1 = not at all; 7 = very much	NO	NO	YES	NO	NO	NO	NO	NA	NO	PANAS		Watson et al., 1988	30 minutes	We also calculated person-level reliability and confirmed that both negative and positive affect had good internal consistency (both more than .99)
Takano et al., 2013	strong	NA	positive mood states	1-7	NA	NR	1 = not at all; 7 = very much	NO	NO	YES	NO	NO	NO	NO	NA	NO	PANAS		Watson et al., 1988	30 minutes	We also calculated person-level reliability and confirmed that both negative and positive affect had good internal consistency (both more than .99)
Ventrovsky et al., 2021	fatigue	NA	fatigue	0-10	NA	NR	0 = no fatigue and 10 = as fatigued as you can imagine	NO	NO	NO	YES	NO	NO	NO	NA	NO	Brief Fatigue Inventory		Mendoza et al., 1999	NR	NR
Walsh et al., 2022	NR	NA	depression	1-4	NA	NR	NR	NO	YES	YES	NO	NO	YES/NO	NO	bipolar spectrum disorder	NO		BDI‐II	Beck et al., 1996	NR	NR
Walsh et al., 2022	NR	NA	depression	1-4	NA	NR	NR	NO	YES	YES	NO	NO	YES/NO	NO	bipolar spectrum disorder	NO		BDI‐II	Beck et al., 1996	NR	NR
Walsh et al., 2022	NR	NA	depression	1-4	NA	NR	NR	NO	YES	YES	NO	NO	YES/NO	NO	bipolar spectrum disorder	NO		BDI‐II	Beck et al., 1996	NR	NR
Walsh et al., 2022	NR	NA	depression	1-4	NA	NR	NR	NO	YES	YES	NO	NO	YES/NO	NO	bipolar spectrum disorder	NO		BDI‐II	Beck et al., 1996	NR	NR
Wen et al., 2018	happy	MATCH	current affective states	NR	NA	Right before the phone went off, how happy were you feeling?	“not at all,” “a little,” “quite a bit,” or “extremely”	YES	NO	NO	NO	NO	NO	NO	NA	NO			Ebesutani et al., 2012	9 minutes	Cronbach’s standardized alpha for the positive affect subscale: 0.922, Cronbach’s standardized alpha for the negative affect subscale: 0.753)
Wen et al., 2018	joyful	MATCH	current affective states	NR	NA	Right before the phone went off, how joyful were you feeling?	“not at all,” “a little,” “quite a bit,” or “extremely”	YES	NO	NO	NO	NO	NO	NO	NA	NO			Ebesutani et al., 2012	9 minutes	Cronbach’s standardized alpha for the positive affect subscale: 0.922, Cronbach’s standardized alpha for the negative affect subscale: 0.753)
Wen et al., 2018	stressed	MATCH	current affective states	NR	NA	Right before the phone went off, how stressed were you feeling?	“not at all,” “a little,” “quite a bit,” or “extremely”	YES	NO	NO	NO	NO	NO	NO	NA	NO			Ebesutani et al., 2012	9 minutes	Cronbach’s standardized alpha for the positive affect subscale: 0.922, Cronbach’s standardized alpha for the negative affect subscale: 0.753)
Wen et al., 2018	mad	MATCH	current affective states	NR	NA	Right before the phone went off, how mad were you feeling?	“not at all,” “a little,” “quite a bit,” or “extremely”	YES	NO	NO	NO	NO	NO	NO	NA	NO			Ebesutani et al., 2012	9 minutes	Cronbach’s standardized alpha for the positive affect subscale: 0.922, Cronbach’s standardized alpha for the negative affect subscale: 0.753)
Wen et al., 2018	sad	MATCH	current affective states	NR	NA	Right before the phone went off, how sad were you feeling?	“not at all,” “a little,” “quite a bit,” or “extremely”	YES	NO	NO	NO	NO	NO	NO	NA	NO			Ebesutani et al., 2012	9 minutes	Cronbach’s standardized alpha for the positive affect subscale: 0.922, Cronbach’s standardized alpha for the negative affect subscale: 0.753)
Wilhelm et al., 2021	sad	NA	Daily Negative Affect	1-5	NA	how sad are you?	1 = not at all; 5 = very much	NO	NO	NO	YES	NO	NO	NO	NA	NO				NR	The reliability of the average of item responses across days was RkF = .98, and the reliability of day-to-day changes Rchange = .58
Wilhelm et al., 2021	anxious	NA	Daily Negative Affect	1-5	NA	how anxious are you?	1 = not at all; 5 = very much	NO	NO	NO	YES	NO	NO	NO	NA	NO				NR	The reliability of the average of item responses across days was RkF = .98, and the reliability of day-to-day changes Rchange = .58
Wilhelm et al., 2021	irritated	NA	Daily Negative Affect	1-5	NA	how irritated are you?	1 = not at all; 5 = very much	NO	NO	NO	YES	NO	NO	NO	NA	NO				NR	The reliability of the average of item responses across days was RkF = .98, and the reliability of day-to-day changes Rchange = .58
Williams et al., 2021	attentive	iFit study	Positive Affect	NA	1-100	NR	1 = not at all; 100 = extremly	NO	NO	YES	YES	NO	NO	NO	NA	NO		PANAS	Watson et al., 1988	NR	NR
Williams et al., 2021	active	iFit study	Positive Affect	NA	1-100	NR	1 = not at all; 100 = extremly	NO	NO	YES	YES	NO	NO	NO	NA	NO		PANAS	Watson et al., 1988	NR	NR
Williams et al., 2021	excited	iFit study	Positive Affect	NA	1-100	NR	1 = not at all; 100 = extremly	NO	NO	YES	YES	NO	NO	NO	NA	NO		PANAS	Watson et al., 1988	NR	NR
Williams et al., 2021	NR	iFit study	Positive Affect	NA	1-100	NR	1 = not at all; 100 = extremly	NO	NO	YES	YES	NO	NO	NO	NA	NO		PANAS	Watson et al., 1988	NR	NR
Williams et al., 2021	NR	iFit study	Positive Affect	NA	1-100	NR	1 = not at all; 100 = extremly	NO	NO	YES	YES	NO	NO	NO	NA	NO		PANAS	Watson et al., 1988	NR	NR
Williams et al., 2021	NR	iFit study	Positive Affect	NA	1-100	NR	1 = not at all; 100 = extremly	NO	NO	YES	YES	NO	NO	NO	NA	NO		PANAS	Watson et al., 1988	NR	NR
Williams et al., 2021	NR	iFit study	Positive Affect	NA	1-100	NR	1 = not at all; 100 = extremly	NO	NO	YES	YES	NO	NO	NO	NA	NO		PANAS	Watson et al., 1988	NR	NR
Williams et al., 2021	NR	iFit study	Positive Affect	NA	1-100	NR	1 = not at all; 100 = extremly	NO	NO	YES	YES	NO	NO	NO	NA	NO		PANAS	Watson et al., 1988	NR	NR
Williams et al., 2021	NR	iFit study	Positive Affect	NA	1-100	NR	1 = not at all; 100 = extremly	NO	NO	YES	YES	NO	NO	NO	NA	NO		PANAS	Watson et al., 1988	NR	NR
Williams et al., 2021	NR	iFit study	Positive Affect	NA	1-100	NR	1 = not at all; 100 = extremly	NO	NO	YES	YES	NO	NO	NO	NA	NO		PANAS	Watson et al., 1988	NR	NR
Williams et al., 2021	hostlie	iFit study	Negative Affect	NA	1-100	NR	1 = not at all; 100 = extremly	NO	NO	YES	YES	NO	NO	NO	NA	NO		PANAS	Watson et al., 1988	NR	NR
Williams et al., 2021	irritable	iFit study	Negative Affect	NA	1-100	NR	1 = not at all; 100 = extremly	NO	NO	YES	YES	NO	NO	NO	NA	NO		PANAS	Watson et al., 1988	NR	NR
Williams et al., 2021	ashamed	iFit study	Negative Affect	NA	1-100	NR	1 = not at all; 100 = extremly	NO	NO	YES	YES	NO	NO	NO	NA	NO		PANAS	Watson et al., 1988	NR	NR
Williams et al., 2021	NR	iFit study	Negative Affect	NA	1-100	NR	1 = not at all; 100 = extremly	NO	NO	YES	YES	NO	NO	NO	NA	NO		PANAS	Watson et al., 1988	NR	NR
Williams et al., 2021	NR	iFit study	Negative Affect	NA	1-100	NR	1 = not at all; 100 = extremly	NO	NO	YES	YES	NO	NO	NO	NA	NO		PANAS	Watson et al., 1988	NR	NR
Williams et al., 2021	NR	iFit study	Negative Affect	NA	1-100	NR	1 = not at all; 100 = extremly	NO	NO	YES	YES	NO	NO	NO	NA	NO		PANAS	Watson et al., 1988	NR	NR
Williams et al., 2021	NR	iFit study	Negative Affect	NA	1-100	NR	1 = not at all; 100 = extremly	NO	NO	YES	YES	NO	NO	NO	NA	NO		PANAS	Watson et al., 1988	NR	NR
Williams et al., 2021	NR	iFit study	Negative Affect	NA	1-100	NR	1 = not at all; 100 = extremly	NO	NO	YES	YES	NO	NO	NO	NA	NO		PANAS	Watson et al., 1988	NR	NR
Williams et al., 2021	NR	iFit study	Negative Affect	NA	1-100	NR	1 = not at all; 100 = extremly	NO	NO	YES	YES	NO	NO	NO	NA	NO		PANAS	Watson et al., 1988	NR	NR
Williams et al., 2021	NR	iFit study	Negative Affect	NA	1-100	NR	1 = not at all; 100 = extremly	NO	NO	YES	YES	NO	NO	NO	NA	NO		PANAS	Watson et al., 1988	NR	NR
Yang et al., 2020	happy	MATCH study	Positive Affect	NR	NR	Right before the phone went off, how happy were you feeling?	NR	YES	NO	YES	NO	NO	NO	NO	NA	NO	10-item positive and negative affect schedule for children, child and parent		Ebesutani et al., 2012	10 minutes	The internal consistency (ω) of the two positive affect items was high for both mothers (ω = .71) and children (ω = .90). The three negative items were internally consistent within both mothers (ω = 0.83) and children (ω =0.85) in the study sample
Yang et al., 2020	calm/relaxed	MATCH study	Positive Affect	NR	NR	Right before the phone went off, how calm/relaxed were you feeling?	NR	NO	NO	YES	NO	NO	NO	NO	NA	NO	10-item positive and negative affect schedule for children, child and parent		Ebesutani et al., 2012	10 minutes	The internal consistency (ω) of the two positive affect items was high for both mothers (ω = .71) and children (ω = .90). The three negative items were internally consistent within both mothers (ω = 0.83) and children (ω =0.85) in the study sample
Yang et al., 2020	joyful	MATCH study	Positive Affect	NR	NR	Right before the phone went off, how joyful were you feeling?	NR	YES	NO	NO	NO	NO	NO	NO	NA	NO	10-item positive and negative affect schedule for children, child and parent		Ebesutani et al., 2012	10 minutes	The internal consistency (ω) of the two positive affect items was high for both mothers (ω = .71) and children (ω = .90). The three negative items were internally consistent within both mothers (ω = 0.83) and children (ω =0.85) in the study sample
Yang et al., 2020	frustrated/angry	MATCH study	Negative Affect	NR	NR	Right before the phone went off, how frustrated/angry were you feeling?	NR	NO	NO	YES	NO	NO	NO	NO	NA	NO	10-item positive and negative affect schedule for children, child and parent		Ebesutani et al., 2012	10 minutes	The internal consistency (ω) of the two positive affect items was high for both mothers (ω = .71) and children (ω = .90). The three negative items were internally consistent within both mothers (ω = 0.83) and children (ω =0.85) in the study sample
Yang et al., 2020	sad/depressed	MATCH study	Negative Affect	NR	NR	Right before the phone went off, how sad/depressed were you feeling?	NR	NO	NO	YES	NO	NO	NO	NO	NA	NO	10-item positive and negative affect schedule for children, child and parent		Ebesutani et al., 2012	10 minutes	The internal consistency (ω) of the two positive affect items was high for both mothers (ω = .71) and children (ω = .90). The three negative items were internally consistent within both mothers (ω = 0.83) and children (ω =0.85) in the study sample
Yang et al., 2020	stressed	MATCH study	Negative Affect	NR	NR	Right before the phone went off, how stressed were you feeling?	NR	YES	NO	YES	NO	NO	NO	NO	NA	NO	10-item positive and negative affect schedule for children, child and parent		Ebesutani et al., 2012	10 minutes	The internal consistency (ω) of the two positive affect items was high for both mothers (ω = .71) and children (ω = .90). The three negative items were internally consistent within both mothers (ω = 0.83) and children (ω =0.85) in the study sample
Yang et al., 2020	mad	MATCH study	Negative Affect	NR	NR	Right before the phone went off, how mad were you feeling?	NR	YES	NO	NO	NO	NO	NO	NO	NA	NO	10-item positive and negative affect schedule for children, child and parent		Ebesutani et al., 2012	10 minutes	The internal consistency (ω) of the two positive affect items was high for both mothers (ω = .71) and children (ω = .90). The three negative items were internally consistent within both mothers (ω = 0.83) and children (ω =0.85) in the study sample
Yang et al., 2020	sad	MATCH study	Negative Affect	NR	NR	Right before the phone went off, how sad were you feeling?	NR	YES	NO	NO	NO	NO	NO	NO	NA	NO	10-item positive and negative affect schedule for children, child and parent		Ebesutani et al., 2012	10 minutes	The internal consistency (ω) of the two positive affect items was high for both mothers (ω = .71) and children (ω = .90). The three negative items were internally consistent within both mothers (ω = 0.83) and children (ω =0.85) in the study sample
Zenk et al., 2016	inspired	NA	Positive Affect	“mark all that apply” checklist	NA	NR	NA	NO	NO	YES	NO	NO	NO	NO	NA	NO		PANAS, short form	Mackinnon et al. 1999	NR	Person-level reliability of the scale was 0.76 and the day-level measure was positively associated with day-level measures of stressful events (rho = 0.23), stressful social interactions (rho = 0.31), and negative affect (rho = 0.26)
Zenk et al., 2016	enthusiastic	NA	Positive Affect	“mark all that apply” checklist	NA	NR	NA	NO	NO	YES	NO	NO	NO	NO	NA	NO		PANAS, short form	Mackinnon et al. 1999	NR	Person-level reliability of the scale was 0.76 and the day-level measure was positively associated with day-level measures of stressful events (rho = 0.23), stressful social interactions (rho = 0.31), and negative affect (rho = 0.26)
Zenk et al., 2016	NR	NA	Positive Affect	“mark all that apply” checklist	NA	NR	NA	NO	NO	YES	NO	NO	NO	NO	NA	NO		PANAS, short form	Mackinnon et al. 1999	NR	Person-level reliability of the scale was 0.76 and the day-level measure was positively associated with day-level measures of stressful events (rho = 0.23), stressful social interactions (rho = 0.31), and negative affect (rho = 0.26)
Zenk et al., 2016	NR	NA	Positive Affect	“mark all that apply” checklist	NA	NR	NA	NO	NO	YES	NO	NO	NO	NO	NA	NO		PANAS, short form	Mackinnon et al. 1999	NR	Person-level reliability of the scale was 0.76 and the day-level measure was positively associated with day-level measures of stressful events (rho = 0.23), stressful social interactions (rho = 0.31), and negative affect (rho = 0.26)
Zenk et al., 2016	NR	NA	Positive Affect	“mark all that apply” checklist	NA	NR	NA	NO	NO	YES	NO	NO	NO	NO	NA	NO		PANAS, short form	Mackinnon et al. 1999	NR	Person-level reliability of the scale was 0.76 and the day-level measure was positively associated with day-level measures of stressful events (rho = 0.23), stressful social interactions (rho = 0.31), and negative affect (rho = 0.26)
Zenk et al., 2016	upset	NA	Negative Affect	“mark all that apply” checklist	NA	NR	NA	NO	NO	YES	NO	NO	NO	NO	NA	NO		PANAS, short form	Mackinnon et al. 1999	NR	Person-level reliability of the scale was 0.76 and the day-level measure was positively associated with day-level measures of stressful events (rho = 0.23), stressful social interactions (rho = 0.31), and negative affect (rho = 0.26)
Zenk et al., 2016	distressed	NA	Negative Affect	“mark all that apply” checklist	NA	NR	NA	NO	NO	YES	NO	NO	NO	NO	NA	NO		PANAS, short form	Mackinnon et al. 1999	NR	Person-level reliability of the scale was 0.76 and the day-level measure was positively associated with day-level measures of stressful events (rho = 0.23), stressful social interactions (rho = 0.31), and negative affect (rho = 0.26)
Zenk et al., 2016	NR	NA	Negative Affect	“mark all that apply” checklist	NA	NR	NA	NO	NO	YES	NO	NO	NO	NO	NA	NO		PANAS, short form	Mackinnon et al. 1999	NR	Person-level reliability of the scale was 0.76 and the day-level measure was positively associated with day-level measures of stressful events (rho = 0.23), stressful social interactions (rho = 0.31), and negative affect (rho = 0.26)
Zenk et al., 2016	NR	NA	Negative Affect	“mark all that apply” checklist	NA	NR	NA	NO	NO	YES	NO	NO	NO	NO	NA	NO		PANAS, short form	Mackinnon et al. 1999	NR	Person-level reliability of the scale was 0.76 and the day-level measure was positively associated with day-level measures of stressful events (rho = 0.23), stressful social interactions (rho = 0.31), and negative affect (rho = 0.26)
Zenk et al., 2016	NR	NA	Negative Affect	“mark all that apply” checklist	NA	NR	NA	NO	NO	YES	NO	NO	NO	NO	NA	NO		PANAS, short form	Mackinnon et al. 1999		Person-level reliability of the scale was 0.76 and the day-level measure was positively associated with day-level measures of stressful events (rho = 0.23), stressful social interactions (rho = 0.31), and negative affect (rho = 0.26)
Zhaoyang et al., 2019	frustrated	NA	Negative Affect	0-6	NA	NR	0 = not at all; 6 = extremly	NO	NO	NO	YES	NO	YES	NO	adults with osteoarthritis	YES	NR	NR	NR	NR	negative affect (Cronbach’s α = .86 and .88 for morning and evening assessments), positive affect (Cronbach’s α = .98 and .97 for morning and end-of-day assessments)
Zhaoyang et al., 2019	angry or hostile	NA	Negative Affect	0-6	NA	NR	0 = not at all; 6 = extremly	NO	NO	NO	YES	NO	YES	NO	adults with osteoarthritis	YES	NR	NR	NR	NR	negative affect (Cronbach’s α = .86 and .88 for morning and evening assessments), positive affect (Cronbach’s α = .98 and .97 for morning and end-of-day assessments)
Zhaoyang et al., 2019	unhappy	NA	Negative Affect	0-6	NA	NR	0 = not at all; 6 = extremly	NO	NO	NO	YES	NO	YES	NO	adults with osteoarthritis	YES	NR	NR	NR	NR	negative affect (Cronbach’s α = .86 and .88 for morning and evening assessments), positive affect (Cronbach’s α = .98 and .97 for morning and end-of-day assessments)
Zhaoyang et al., 2019	worried or anxious	NA	Negative Affect	0-6	NA	NR	0 = not at all; 6 = extremly	NO	NO	NO	YES	NO	YES	NO	adults with osteoarthritis	YES	NR	NR	NR	NR	negative affect (Cronbach’s α = .86 and .88 for morning and evening assessments), positive affect (Cronbach’s α = .98 and .97 for morning and end-of-day assessments)
Zhaoyang et al., 2019	happy	NA	Positive Affect	0-6	NA	NR	0 = not at all; 6 = extremly	NO	NO	NO	YES	NO	YES	NO	adults with osteoarthritis	YES	NR	NR	NR	NR	negative affect (Cronbach’s α = .86 and .88 for morning and evening assessments), positive affect (Cronbach’s α = .98 and .97 for morning and end-of-day assessments)
Zhaoyang et al., 2019	joyful	NA	Positive Affect	0-6	NA	NR	0 = not at all; 6 = extremly	NO	NO	NO	YES	NO	YES	NO	adults with osteoarthritis	YES	NR	NR	NR	NR	negative affect (Cronbach’s α = .86 and .88 for morning and evening assessments), positive affect (Cronbach’s α = .98 and .97 for morning and end-of-day assessments)
Zhaoyang et al., 2019	pleased	NA	Positive Affect	0-6	NA	NR	0 = not at all; 6 = extremly	NO	NO	NO	YES	NO	YES	NO	adults with osteoarthritis	YES	NR	NR	NR	NR	negative affect (Cronbach’s α = .86 and .88 for morning and evening assessments), positive affect (Cronbach’s α = .98 and .97 for morning and end-of-day assessments)
Zhaoyang et al., 2019	enjoyment	NA	Positive Affect	0-6	NA	NR	0 = not at all; 6 = extremly	NO	NO	NO	YES	NO	YES	NO	adults with osteoarthritis	YES	NR	NR	NR	NR	negative affect (Cronbach’s α = .86 and .88 for morning and evening assessments), positive affect (Cronbach’s α = .98 and .97 for morning and end-of-day assessments)
